# Supplementary material for: Plastid Phosphatidylglycerol Homeostasis Is Required for Plant Growth and Metabolism in Arabidopsis thaliana
Source: Metabolites. 2023 Feb 21;13(3):318. doi: 10.3390/metabo13030318 (PMC10058643; doi:10.3390/metabo13030318)
Supplement: Supplementary file 1 [file metabolites-13-00318-s001.zip › Table S1.xlsx]

## Sheet: Sheet1
Table S1. Phospholipid and galactolipid standards used for individula lipid class identification and quantification.
	Phospholipids		5 ul of phospholipid std
Formulas	Lipid species	Mass of ion	nmol/sample	Used to quantify	Scan Mode
C20H41O9P	lysoPG 14:0	455.3	0.3	LysoPG	-Prec153
C24H49O9P	lysoPG 18:0	511.3	0.3	LysoPG	-Prec153
				SQDG	-Prec 225 (mass and intensity from -Prec153 mode copied and pasted into this data)
C34H67O10P	di 14:0 PG	684.5	0.3	PG	+NL189
C46H91O10P	di Phy (20:0)PG	852.7	0.3	PG	+NL189
C19H40O7PN	lysoPE 14:0	426.3	0.3	LysoPE	+NL141
C23H48O7PN	lysoPE 18:0	482.3	0.3	LysoPE	+NL141
C29H58O8PN	di 12:0 PE	580.5	0.3	PE	+NL141
C45H90O8PN	diPhy(20:0)PE	804.7	0.3	PE	+NL141
C51H102O8PN	di 23:0 PE	888.9	0.3	PE	+NL141
C21H44O7PN	lysoPC 13:0	454.3	0.6	LysoPC	+Prec184
C27H56O7PN	lysoPC 19:0	538.3	0.6	LysoPC	+Prec184
C32H64O8PN	di 12:0 PC	622.4	0.6	PC	+Prec184
C56H108O8PN	di 24:1 PC	954.9	0.6	PC	+Prec184
	lysoPA 14:0	400.3	0.3	LysoPA	+NL115
	lysoPA 18:0	456.3	0.3	LysoPA	+NL115
C31H61O8P	di14:0 PA	610.5	0.3	PA	+NL115
C43H85O8P	di Phy (20:0)PA	778.7	0.3	PA	+NL115
C34H66O10PN	di 14:0 PS	680.6	0.2	PS	+NL185
C46H90O10PN	di Phy PS	848.8	0.2	PS	+NL185
C43H83O13P	PI 16:0-18:0	856.7	0.287	PI	+NL277
C45H87O13P	PI di 18:0	884.7	0.105	PI	+NL277
	galactolipids		5 ul of galactolipid std
	lipid species	mass of ion	nmol/sample	used to quantify	Scan Mode
	values from Aug 8, 2014 mix Mary
	DGDG 34:0	938.6	0.44	DGDG	+NL341
	DGDG 36:0	966.6	1.48	DGDG	+NL341
	MGDG 34:0	776.5	1.665	MGDG	+NL179
	MGDG 36:0	804.5	1.405	MGDG	+NL179
Lipid Abbreviations
lysoPG	lysophosphatidylglycerol
PG	phosphatidylglycerol
lysoPE	lysophosphatidylethanolamine
PE	phosphatidylethanolamine
lysoPC	lysophosphatidylcholine
PC	phosphatidylcholine
PA	phosphatidic acid
PI	phosphatidylinositol
PS	phosphatidylserine
DGDG	digalactosyldiacylglycerol
MGDG	monogalactosyldiacylglycerol
