# Supplementary material for: Plastid Phosphatidylglycerol Homeostasis Is Required for Plant Growth and Metabolism in Arabidopsis thaliana
Source: Metabolites. 2023 Feb 21;13(3):318. doi: 10.3390/metabo13030318 (PMC10058643; doi:10.3390/metabo13030318)
Supplement: Supplementary file 1 [file metabolites-13-00318-s001.zip › Table S2.xlsx]

## Sheet: Sheet1
Table S2. ESI-MS/MS method parameters.
			Instrument: XEVO-TQS#WAA627			plantPLGL-021717.EXP method: continuous infusion from loop (350ul).
			function #	compound	function type	mass range	start/end time(min)	scan duration(secs)	ionization mode	Cone voltage	collision energy
			2	LysoPC, PC	parent of 184.07	450 to 960	1.500 to 2.250	2.55	ES+	40	28
Cycle time (secs): Automatic			3	LysoPG	Neutral Loss of 189.04	468 to 540	7.750 to 11.000	0.76	ES+	25	10
source temperature (°C)	150		4	PA	Neutral Loss of 115.00	606 to 784	2.250 to 3.250	0.89	ES+	40	5
Desolvation Temperature (°C)	250		5	MGDG	Neutral Loss of 179.06	760 to 830	5.750 to 6.750	0.35	ES+	40	14
Cone Gas Flow (L/Hr)	150		6	PG	Neutral Loss of 189.00	680 to 858	3.250 to 3.750	0.89	ES+	40	8
Desolvation Gas Flow (L/Hr)	650		7	LysoPE, PE	Neutral Loss of 141.02	422 to 894	1.500 to 2.250	2.36	ES+	40	12
Collision Gas Flow (mL/Min)	0.14		8	PI	Neutral Loss of 277.00	818 to 900	4.750 to 5.750	0.41	ES+	40	17
Nebuliser Gas Flow (Bar)	7		9	PS	Neutral Loss of 185.00	676 to 910	3.750 to 4.750	1.17	ES+	40	13
LM 1 Resolution	3.2		10	DGDG	Neutral Loss of 341.11	920 to 1000	6.750 to 7.750	0.4	ES+	40	16
HM 1 Resolution	15.5
Instrument Calibration:
Calibration File: C:\MassLynx\Default.pro\Acqudb\Uncal.cal
Parameters
MS1 Static: None
MS1 Scanning: None
MS1 Scan Speed Compensation: None
MS2 Static: None
MS2 Scanning: None
MS2 Scan Speed Compensation: None
Calibration Time: 09:25
Calibration Date: 03/01/06
Coefficients
MS1 Static: None
MS2 Static: None
Function 1: None
Function 2: None
Function 3: None
Function 4: None
Function 5: None
Function 6: None
Function 7: None
Function 8: None
Function 9: None
Function 10: None
Function 11: None
Parameters for C:\MassLynx\KLRC Samples.PRO\ACQUDB\plantPLGL-MChen021717.EXP
Data Processing:
SIR / MRM Chromatogram Spike Removal	ON
SIR / MRM Smoothing		OFF
Smoothing window size (scans)	3
Number of smooths		2
Prescan Statistics:
Initial Average Intensity	19.8205
Initial Average Std Dev		2.528
Bunch Zero Level		0
Bunch Std Dev			0
Bunch Threshold			0
Spike Removal Std Dev		2.145
Method Events:
Initial Stop Flow:	No Change
Initial Switch 2:	No Change
Initial Switch 3:	No Change
Initial Switch 4:	No Change
Initial Infusion:	Start
Initial Flow State:	Infusion
Initial Flow Rate:	200
Initial Reservoir:	A
API Probe Delay Temp:	20
Initial Refill:		No Action
Timed Events Enabled
Event	Time(Sec)	Name		Action
1	60		Refill	Refill
2	66		Flow State	LC
3	672		Flow State	Waste
4	1020		Flow State	LC
Source Information:
Type - ESI
Status - Option Connector Disconnected
Ion Count Threshold:	25
Ion Count Threshold (adjusted for gain):	25
Instrument Parameters - Function 1:
Parameter File - C:\MassLynx\KLRC Samples.PRO\ACQUDB\123016-MRR-newRes-Uncal.IPR
Polarity	ES+
Calibration	Dynamic 2
Capillary (kV)	2.8	2.9
Cone (V)	40	82.23
Source Offset (V)	30
Source Temperature (°C)	150	150
Desolvation Temperature (°C)	250	250
Cone Gas Flow (L/Hr)	150	150
Desolvation Gas Flow (L/Hr)	650	651
Collision Gas Flow (mL/Min)	0.14	0.13
Nebuliser Gas Flow (Bar)	7	5.79
LM 1 Resolution	3.2
HM 1 Resolution	15.5
Ion Energy 1	1
MS Mode Collision Energy	5
MSMS Mode Collision Energy	8
MS Mode Entrance	1
MS Mode Exit	1
Gas On MS Mode Entrance	1
Gas On MS Mode Exit	1
Gas On MSMS Mode Entrance	1
Gas On MSMS Mode Exit	1
Gas Off MS Mode Entrance	30
Gas Off MS Mode Exit	30
Gas Off MSMS Mode Entrance	1
Gas Off MSMS Mode Exit	1
ScanWave MS Mode Entrance	1
ScanWave MS Mode Exit	1
ScanWave MSMS Mode Entrance	1
ScanWave MSMS Mode Exit	1
LM 2 Resolution	3.2
HM 2 Resolution	15.5
Ion Energy 2	1
Gain	1
Multiplier	498.9
Active Reservoir	A
Instrument Parameters - Function 2:
Parameter File - C:\MassLynx\KLRC Samples.PRO\ACQUDB\123016-MRR-newRes-Uncal.IPR
Polarity	ES+
Calibration	Dynamic 2
Capillary (kV)	2.8	2.9
Cone (V)	30	82.23
Source Offset (V)	30
Source Temperature (°C)	150	150
Desolvation Temperature (°C)	250	250
Cone Gas Flow (L/Hr)	150	150
Desolvation Gas Flow (L/Hr)	650	651
Collision Gas Flow (mL/Min)	0.14	0.13
Nebuliser Gas Flow (Bar)	7	5.79
LM 1 Resolution	3.2
HM 1 Resolution	15.5
Ion Energy 1	1
MS Mode Collision Energy	5
MSMS Mode Collision Energy	8
MS Mode Entrance	1
MS Mode Exit	1
Gas On MS Mode Entrance	1
Gas On MS Mode Exit	1
Gas On MSMS Mode Entrance	1
Gas On MSMS Mode Exit	1
Gas Off MS Mode Entrance	30
Gas Off MS Mode Exit	30
Gas Off MSMS Mode Entrance	1
Gas Off MSMS Mode Exit	1
ScanWave MS Mode Entrance	1
ScanWave MS Mode Exit	1
ScanWave MSMS Mode Entrance	1
ScanWave MSMS Mode Exit	1
LM 2 Resolution	3.2
HM 2 Resolution	15.5
Ion Energy 2	1
Gain	1
Multiplier	498.9
Active Reservoir	A
Instrument Parameters - Function 3:
Parameter File - C:\MassLynx\KLRC Samples.PRO\ACQUDB\123016-MRR-newRes-Uncal.IPR
Polarity	ES+
Calibration	Dynamic 1
Capillary (kV)	2.8	2.9
Cone (V)	40	82.23
Source Offset (V)	30
Source Temperature (°C)	150	150
Desolvation Temperature (°C)	250	250
Cone Gas Flow (L/Hr)	150	150
Desolvation Gas Flow (L/Hr)	650	651
Collision Gas Flow (mL/Min)	0.14	0.13
Nebuliser Gas Flow (Bar)	7	5.79
LM 1 Resolution	3.2
HM 1 Resolution	15.5
Ion Energy 1	1
MS Mode Collision Energy	5
MSMS Mode Collision Energy	28
MS Mode Entrance	1
MS Mode Exit	1
Gas On MS Mode Entrance	1
Gas On MS Mode Exit	1
Gas On MSMS Mode Entrance	1
Gas On MSMS Mode Exit	1
Gas Off MS Mode Entrance	30
Gas Off MS Mode Exit	30
Gas Off MSMS Mode Entrance	1
Gas Off MSMS Mode Exit	1
ScanWave MS Mode Entrance	1
ScanWave MS Mode Exit	1
ScanWave MSMS Mode Entrance	1
ScanWave MSMS Mode Exit	1
LM 2 Resolution	3.2
HM 2 Resolution	15.5
Ion Energy 2	1
Gain	1
Multiplier	498.9
Active Reservoir	A
Instrument Parameters - Function 4:
Parameter File - C:\MassLynx\KLRC Samples.PRO\ACQUDB\123016-MRR-newRes-Uncal.IPR
Polarity	ES+
Calibration	Dynamic 2
Capillary (kV)	2.8	2.9
Cone (V)	25	82.23
Source Offset (V)	30
Source Temperature (°C)	150	150
Desolvation Temperature (°C)	250	250
Cone Gas Flow (L/Hr)	150	150
Desolvation Gas Flow (L/Hr)	650	651
Collision Gas Flow (mL/Min)	0.14	0.13
Nebuliser Gas Flow (Bar)	7	5.79
LM 1 Resolution	3.2
HM 1 Resolution	15.5
Ion Energy 1	1
MS Mode Collision Energy	5
MSMS Mode Collision Energy	10
MS Mode Entrance	1
MS Mode Exit	1
Gas On MS Mode Entrance	1
Gas On MS Mode Exit	1
Gas On MSMS Mode Entrance	1
Gas On MSMS Mode Exit	1
Gas Off MS Mode Entrance	30
Gas Off MS Mode Exit	30
Gas Off MSMS Mode Entrance	1
Gas Off MSMS Mode Exit	1
ScanWave MS Mode Entrance	1
ScanWave MS Mode Exit	1
ScanWave MSMS Mode Entrance	1
ScanWave MSMS Mode Exit	1
LM 2 Resolution	3.2
HM 2 Resolution	15.5
Ion Energy 2	1
Gain	1
Multiplier	498.9
Active Reservoir	A
Instrument Parameters - Function 5:
Parameter File - C:\MassLynx\KLRC Samples.PRO\ACQUDB\123016-MRR-newRes-Uncal.IPR
Polarity	ES+
Calibration	Dynamic 2
Capillary (kV)	2.8	2.9
Cone (V)	40	82.23
Source Offset (V)	30
Source Temperature (°C)	150	150
Desolvation Temperature (°C)	250	250
Cone Gas Flow (L/Hr)	150	150
Desolvation Gas Flow (L/Hr)	650	651
Collision Gas Flow (mL/Min)	0.14	0.13
Nebuliser Gas Flow (Bar)	7	5.79
LM 1 Resolution	3.2
HM 1 Resolution	15.5
Ion Energy 1	1
MS Mode Collision Energy	5
MSMS Mode Collision Energy	5
MS Mode Entrance	1
MS Mode Exit	1
Gas On MS Mode Entrance	1
Gas On MS Mode Exit	1
Gas On MSMS Mode Entrance	1
Gas On MSMS Mode Exit	1
Gas Off MS Mode Entrance	30
Gas Off MS Mode Exit	30
Gas Off MSMS Mode Entrance	1
Gas Off MSMS Mode Exit	1
ScanWave MS Mode Entrance	1
ScanWave MS Mode Exit	1
ScanWave MSMS Mode Entrance	1
ScanWave MSMS Mode Exit	1
LM 2 Resolution	3.2
HM 2 Resolution	15.5
Ion Energy 2	1
Gain	1
Multiplier	498.9
Active Reservoir	A
Instrument Parameters - Function 6:
Parameter File - C:\MassLynx\KLRC Samples.PRO\ACQUDB\123016-MRR-newRes-Uncal.IPR
Polarity	ES+
Calibration	Dynamic 2
Capillary (kV)	2.8	2.9
Cone (V)	40	82.23
Source Offset (V)	30
Source Temperature (°C)	150	150
Desolvation Temperature (°C)	250	250
Cone Gas Flow (L/Hr)	150	150
Desolvation Gas Flow (L/Hr)	650	651
Collision Gas Flow (mL/Min)	0.14	0.13
Nebuliser Gas Flow (Bar)	7	5.79
LM 1 Resolution	3.2
HM 1 Resolution	15.5
Ion Energy 1	1
MS Mode Collision Energy	5
MSMS Mode Collision Energy	14
MS Mode Entrance	1
MS Mode Exit	1
Gas On MS Mode Entrance	1
Gas On MS Mode Exit	1
Gas On MSMS Mode Entrance	1
Gas On MSMS Mode Exit	1
Gas Off MS Mode Entrance	30
Gas Off MS Mode Exit	30
Gas Off MSMS Mode Entrance	1
Gas Off MSMS Mode Exit	1
ScanWave MS Mode Entrance	1
ScanWave MS Mode Exit	1
ScanWave MSMS Mode Entrance	1
ScanWave MSMS Mode Exit	1
LM 2 Resolution	3.2
HM 2 Resolution	15.5
Ion Energy 2	1
Gain	1
Multiplier	498.9
Active Reservoir	A
Instrument Parameters - Function 7:
Parameter File - C:\MassLynx\KLRC Samples.PRO\ACQUDB\123016-MRR-newRes-Uncal.IPR
Polarity	ES+
Calibration	Dynamic 2
Capillary (kV)	2.8	2.9
Cone (V)	40	82.23
Source Offset (V)	30
Source Temperature (°C)	150	150
Desolvation Temperature (°C)	250	250
Cone Gas Flow (L/Hr)	150	150
Desolvation Gas Flow (L/Hr)	650	651
Collision Gas Flow (mL/Min)	0.14	0.13
Nebuliser Gas Flow (Bar)	7	5.79
LM 1 Resolution	3.2
HM 1 Resolution	15.5
Ion Energy 1	1
MS Mode Collision Energy	5
MSMS Mode Collision Energy	8
MS Mode Entrance	1
MS Mode Exit	1
Gas On MS Mode Entrance	1
Gas On MS Mode Exit	1
Gas On MSMS Mode Entrance	1
Gas On MSMS Mode Exit	1
Gas Off MS Mode Entrance	30
Gas Off MS Mode Exit	30
Gas Off MSMS Mode Entrance	1
Gas Off MSMS Mode Exit	1
ScanWave MS Mode Entrance	1
ScanWave MS Mode Exit	1
ScanWave MSMS Mode Entrance	1
ScanWave MSMS Mode Exit	1
LM 2 Resolution	3.2
HM 2 Resolution	15.5
Ion Energy 2	1
Gain	1
Multiplier	498.9
Active Reservoir	A
Instrument Parameters - Function 8:
Parameter File - C:\MassLynx\KLRC Samples.PRO\ACQUDB\123016-MRR-newRes-Uncal.IPR
Polarity	ES+
Calibration	Dynamic 2
Capillary (kV)	2.8	2.9
Cone (V)	40	82.23
Source Offset (V)	30
Source Temperature (°C)	150	150
Desolvation Temperature (°C)	250	250
Cone Gas Flow (L/Hr)	150	150
Desolvation Gas Flow (L/Hr)	650	651
Collision Gas Flow (mL/Min)	0.14	0.13
Nebuliser Gas Flow (Bar)	7	5.79
LM 1 Resolution	3.2
HM 1 Resolution	15.5
Ion Energy 1	1
MS Mode Collision Energy	5
MSMS Mode Collision Energy	12
MS Mode Entrance	1
MS Mode Exit	1
Gas On MS Mode Entrance	1
Gas On MS Mode Exit	1
Gas On MSMS Mode Entrance	1
Gas On MSMS Mode Exit	1
Gas Off MS Mode Entrance	30
Gas Off MS Mode Exit	30
Gas Off MSMS Mode Entrance	1
Gas Off MSMS Mode Exit	1
ScanWave MS Mode Entrance	1
ScanWave MS Mode Exit	1
ScanWave MSMS Mode Entrance	1
ScanWave MSMS Mode Exit	1
LM 2 Resolution	3.2
HM 2 Resolution	15.5
Ion Energy 2	1
Gain	1
Multiplier	498.9
Active Reservoir	A
Instrument Parameters - Function 9:
Parameter File - C:\MassLynx\KLRC Samples.PRO\ACQUDB\123016-MRR-newRes-Uncal.IPR
Polarity	ES+
Calibration	Dynamic 2
Capillary (kV)	2.8	2.9
Cone (V)	40	82.23
Source Offset (V)	30
Source Temperature (°C)	150	150
Desolvation Temperature (°C)	250	250
Cone Gas Flow (L/Hr)	150	150
Desolvation Gas Flow (L/Hr)	650	651
Collision Gas Flow (mL/Min)	0.14	0.13
Nebuliser Gas Flow (Bar)	7	5.79
LM 1 Resolution	3.2
HM 1 Resolution	15.5
Ion Energy 1	1
MS Mode Collision Energy	5
MSMS Mode Collision Energy	17
MS Mode Entrance	1
MS Mode Exit	1
Gas On MS Mode Entrance	1
Gas On MS Mode Exit	1
Gas On MSMS Mode Entrance	1
Gas On MSMS Mode Exit	1
Gas Off MS Mode Entrance	30
Gas Off MS Mode Exit	30
Gas Off MSMS Mode Entrance	1
Gas Off MSMS Mode Exit	1
ScanWave MS Mode Entrance	1
ScanWave MS Mode Exit	1
ScanWave MSMS Mode Entrance	1
ScanWave MSMS Mode Exit	1
LM 2 Resolution	3.2
HM 2 Resolution	15.5
Ion Energy 2	1
Gain	1
Multiplier	498.9
Active Reservoir	A
Instrument Parameters - Function 10:
Parameter File - C:\MassLynx\KLRC Samples.PRO\ACQUDB\123016-MRR-newRes-Uncal.IPR
Polarity	ES+
Calibration	Dynamic 2
Capillary (kV)	2.8	2.9
Cone (V)	40	82.23
Source Offset (V)	30
Source Temperature (°C)	150	150
Desolvation Temperature (°C)	250	250
Cone Gas Flow (L/Hr)	150	150
Desolvation Gas Flow (L/Hr)	650	651
Collision Gas Flow (mL/Min)	0.14	0.13
Nebuliser Gas Flow (Bar)	7	5.79
LM 1 Resolution	3.2
HM 1 Resolution	15.5
Ion Energy 1	1
MS Mode Collision Energy	5
MSMS Mode Collision Energy	13
MS Mode Entrance	1
MS Mode Exit	1
Gas On MS Mode Entrance	1
Gas On MS Mode Exit	1
Gas On MSMS Mode Entrance	1
Gas On MSMS Mode Exit	1
Gas Off MS Mode Entrance	30
Gas Off MS Mode Exit	30
Gas Off MSMS Mode Entrance	1
Gas Off MSMS Mode Exit	1
ScanWave MS Mode Entrance	1
ScanWave MS Mode Exit	1
ScanWave MSMS Mode Entrance	1
ScanWave MSMS Mode Exit	1
LM 2 Resolution	3.2
HM 2 Resolution	15.5
Ion Energy 2	1
Gain	1
Multiplier	498.9
Active Reservoir	A
Instrument Parameters - Function 11:
Parameter File - C:\MassLynx\KLRC Samples.PRO\ACQUDB\123016-MRR-newRes-Uncal.IPR
Polarity	ES+
Calibration	Dynamic 2
Capillary (kV)	2.8	2.9
Cone (V)	40	82.23
Source Offset (V)	30
Source Temperature (°C)	150	150
Desolvation Temperature (°C)	250	250
Cone Gas Flow (L/Hr)	150	150
Desolvation Gas Flow (L/Hr)	650	651
Collision Gas Flow (mL/Min)	0.14	0.13
Nebuliser Gas Flow (Bar)	7	5.79
LM 1 Resolution	3.2
HM 1 Resolution	15.5
Ion Energy 1	1
MS Mode Collision Energy	5
MSMS Mode Collision Energy	16
MS Mode Entrance	1
MS Mode Exit	1
Gas On MS Mode Entrance	1
Gas On MS Mode Exit	1
Gas On MSMS Mode Entrance	1
Gas On MSMS Mode Exit	1
Gas Off MS Mode Entrance	30
Gas Off MS Mode Exit	30
Gas Off MSMS Mode Entrance	1
Gas Off MSMS Mode Exit	1
ScanWave MS Mode Entrance	1
ScanWave MS Mode Exit	1
ScanWave MSMS Mode Entrance	1
ScanWave MSMS Mode Exit	1
LM 2 Resolution	3.2
HM 2 Resolution	15.5
Ion Energy 2	1
Gain	1
Multiplier	498.9
Active Reservoir	A
Engineers Settings:
MS1 Low Mass Position	671
MS1 High Mass Position	350
MS1 Low Mass Resolution	217
MS1 High Mass Resolution	1885
MS1 Resolution Linearity	535
MS1 High Mass DC Balance	0.15
MS1 DC Polarity	Positive
MS2 Low Mass Position	672
MS2 High Mass Position	374
MS2 Low Mass Resolution	216
MS2 High Mass Resolution	1670
MS2 Resolution Linearity	535
MS2 High Mass DC Balance	0
MS2 DC Polarity	Positive
Inter-scan delays:
Automatic Mode
MS Inter-scan delay (secs)	0.003
Polarity/Mode switch Inter-scan delay (secs)	0.02
Enhanced Inter-scan delay (secs)	0.02
Inter-channel delay - See Tables
MS 1 Delay Table:
R delay
<=-1800.000 0.006
<=-1500.000 0.005
<=-1000.000 0.004
<=1000.000 0.003
<=1500.000 0.004
<=1800.000 0.005
> 1800.000 0.006
RF 2 Delay Table:
R delay
<=-150.000 0.006
<= -75.000 0.005
<= -10.000 0.004
<= 10.000 0.003
<= 20.000 0.004
<= 40.000 0.005
<= 70.000 0.006
<= 100.000 0.007
<= 150.000 0.008
<= 200.000 0.009
<= 250.000 0.010
<= 275.000 0.011
> 275.000 0.012
Run method parameters:
Waters Acquity SDS
Run Time: 10.10 min
Comment:
Solvent Selection A: A1
Solvent Selection B: B1
Low Pressure Limit: 0 psi
High Pressure Limit: 15000 psi
Solvent Name A: Methanol
Solvent Name B: Acetic Acid
Switch 1: No Change
Switch 2: No Change
Switch 3: No Change
Seal Wash: 5.0 min
Chart Out 1: System Pressure
Chart Out 2: %B
System Pressure Data Channel: No
Flow Rate Data Channel: No
%A Data Channel: No
%B Data Channel: No
Primary A Pressure Data Channel: No
Accumulator A Pressure Data Channel: No
Primary B Pressure Data Channel: No
Accumulator B Pressure Data Channel: No
Degasser Pressure Data Channel: No
[Gradient Table]
Time(min) Flow Rate %A %B Curve
1. Initial 0.030 100.0 0.0 Initial
2. 11.00 0.030 100.0 0.0 6
3. 11.50 0.350 100.0 0.0 6
4. 12.00 0.350 0.0 100.0 6
5. 17.00 0.350 0.0 100.0 6
6. 17.50 0.350 100.0 0.0 6
7. 18.00 0.030 100.0 0.0 6
Run Events: No
Gradient Start (Relative to Injection): 0 uL
Participate in pre-analysis: No
CTC PAL Method Parameters
MacroValues = LC-Inj(0,0,0,0,50,1,LC Vlv1,50,500,500,1,1,1,1)
SyringeSize = 1000 ul
MacroLine
001: Air Volume (µl);0;0;SYR.Max Volume
002: Pre Clean with Solvent 1 ();0;0;99
003: Pre Clean with Solvent 2 ();0;0;99
004: Pre Clean with Sample ();0;0;99
005: Filling Speed (µl/s);SYR.Fill Speed;SYR.Min Speed;SYR.Max Speed
006: Filling Strokes ();1;0;99
007: Inject to;INJECTOR
008: Injection Speed (µl/s);SYR.Inject Speed;SYR.Min Speed;SYR.Max Speed
009: Pre Inject Delay (ms);500;0;99000
010: Post Inject Delay (ms);500;0;99000
011: Post Clean with Solvent 1 ();1;0;99
012: Post Clean with Solvent 2 ();1;0;99
013: Valve Clean with Solvent 1 ();1;0;99
014: Valve Clean with Solvent 2 ();1;0;99
ATOM
001: CLEANUP(Wash1,Off,Off,On,Off,On,Off,Off,)
002: WAIT_SYNC_SIG(Start,)
003: CLEAN_SYR(Wash1,Pre Clean with Solvent 1,,,,,,,)
004: CLEAN_SYR(Wash2,Pre Clean with Solvent 2,,,,,,,)
005: REPEAT(Pre Clean with Sample,)
006: GET_SAMPLE(SL.tray,SL.index,SL.volume,,,,Filling Speed,,,0,Off,,,)
007: PUT_SAMPLE(Waste,1,,,,,)
008: END()
009: GET_SAMPLE(SL.tray,SL.index,SL.volume,Air Volume,,,Filling Speed,,,Filling Strokes,Off,,,)
010: MOVETO_OBJECT(Inject to,1,,)
011: WAIT_FOR_DS()
012: INJ_SAMPLE(Inject to,Inject,Injected,,,Pre Inject Delay,Injection Speed,Post Inject Delay,1,)
013: SET_INJECTED()
014: CLEAN_SYR(Wash1,Post Clean with Solvent 1,,,,,,,)
015: CLEAN_SYR(Wash2,Post Clean with Solvent 2,,,,,,,)
016: CLEAN_INJ(Wash1,Inject to,Valve Clean with Solvent 1,,,,,,,,Injection Speed,)
017: CLEAN_INJ(Wash2,Inject to,Valve Clean with Solvent 2,,,,,,,,Injection Speed,)
018: CLEANUP(Wash1,Off,Off,Off,On,Off,Off,On,)
Sample Run Injection Parameter
Injection Volume (ul) - 400.00
End of experimental record.
IcsVersion: 1.50.1521
FirmwareVersion: 1.50.247 (Jun 28 2011)
Checksum: 0x3acbd4a5
SerialNumber: J12BUR714M
Minimum System Pressure: 0.0
Maximum System Pressure: 0.0
Average System Pressure: 0.0
Minimum Degasser Pressure: 0.0
Maximum Degasser Pressure: 0.0
Average Degasser Pressure: 0.0
Function 1
Scans in function: 1
Cycle time (secs): Automatic
Scan duration (secs): 8.000
Inter Scan Delay (secs): Automatic
Start and End Time(mins): 0.000 to 1.500
Ionization mode: ES+
Data type: Accurate Mass
Function type: MS2
Mass range: 400 to 1200
Collision Energy: 5.0
Function 2
Scans in function: 1
Cycle time (secs): Automatic
Scan duration (secs): 4.000
Inter Scan Delay (secs): Automatic
Start and End Time(mins): 11.000 to 18.000
Ionization mode: ES+
Data type: Accurate Mass
Function type: MS2
Mass range: 400 to 1200
Collision Energy: 5.0
Function 3
Scans in function: 1
Cycle time (secs): Automatic
Scan duration (secs): 2.550
Inter Scan Delay (secs): Automatic
Start and End Time(mins): 1.500 to 2.250
Ionization mode: ES+
Data type: Accurate Mass
Function type: Parents of 184.07
Mass range: 450 to 960
Collision Energy: 28.0
Function 4
Scans in function: 1
Cycle time (secs): Automatic
Scan duration (secs): 0.360
Inter Scan Delay (secs): Automatic
Start and End Time(mins): 7.750 to 11.000
Ionization mode: ES+
Data type: Accurate Mass
Function type: Neutral Loss of 189.04
Mass range: 468 to 540
Collision Energy: 10.0
Function 5
Scans in function: 1
Cycle time (secs): Automatic
Scan duration (secs): 0.890
Inter Scan Delay (secs): Automatic
Start and End Time(mins): 2.250 to 3.250
Ionization mode: ES+
Data type: Accurate Mass
Function type: Neutral Loss of 115.00
Mass range: 606 to 784
Collision Energy: 5.0
Function 6
Scans in function: 1
Cycle time (secs): Automatic
Scan duration (secs): 0.350
Inter Scan Delay (secs): Automatic
Start and End Time(mins): 5.750 to 6.750
Ionization mode: ES+
Data type: Accurate Mass
Function type: Neutral Loss of 179.06
Mass range: 760 to 830
Collision Energy: 14.0
Function 7
Scans in function: 1
Cycle time (secs): Automatic
Scan duration (secs): 0.890
Inter Scan Delay (secs): Automatic
Start and End Time(mins): 3.000 to 4.000
Ionization mode: ES+
Data type: Accurate Mass
Function type: Neutral Loss of 189.04
Mass range: 680 to 858
Collision Energy: 8.0
Function 8
Scans in function: 1
Cycle time (secs): Automatic
Scan duration (secs): 2.360
Inter Scan Delay (secs): Automatic
Start and End Time(mins): 1.500 to 2.250
Ionization mode: ES+
Data type: Accurate Mass
Function type: Neutral Loss of 141.02
Mass range: 422 to 894
Collision Energy: 12.0
Function 9
Scans in function: 1
Cycle time (secs): Automatic
Scan duration (secs): 0.410
Inter Scan Delay (secs): Automatic
Start and End Time(mins): 4.750 to 5.750
Ionization mode: ES+
Data type: Accurate Mass
Function type: Neutral Loss of 277.00
Mass range: 818 to 900
Collision Energy: 17.0
Function 10
Scans in function: 1
Cycle time (secs): Automatic
Scan duration (secs): 1.170
Inter Scan Delay (secs): Automatic
Start and End Time(mins): 3.750 to 4.750
Ionization mode: ES+
Data type: Accurate Mass
Function type: Neutral Loss of 185.00
Mass range: 676 to 910
Collision Energy: 13.0
Function 11
Scans in function: 1
Cycle time (secs): Automatic
Scan duration (secs): 0.400
Inter Scan Delay (secs): Automatic
Start and End Time(mins): 6.750 to 7.750
Ionization mode: ES+
Data type: Accurate Mass
Function type: Neutral Loss of 341.11
Mass range: 920 to 1000
Collision Energy: 16.0
