# Supplementary material for: Plastid Phosphatidylglycerol Homeostasis Is Required for Plant Growth and Metabolism in Arabidopsis thaliana
Source: Metabolites. 2023 Feb 21;13(3):318. doi: 10.3390/metabo13030318 (PMC10058643; doi:10.3390/metabo13030318)
Supplement: Supplementary file 1 [file metabolites-13-00318-s001.zip › Table S3.xlsx]

## Sheet: Sheet1
Table S3. The response facor for individual glycolipids relative to saturated MGDG or DGDG.
Instrument	Lipid	Standards uses	Response factor
Waters Xevo TQS	MGDG(34:6), MGDG(34:5), MGDG(34:4)	MGDG(34:0) and MGDG(36:0)	30
Waters Xevo TQS	MGDG(34:3)	MGDG(34:0) and MGDG(36:0)	16
Waters Xevo TQS	MGDG(34:2)	MGDG(34:0) and MGDG(36:0)	9
Waters Xevo TQS	MGDG(34:1)	MGDG(34:0) and MGDG(36:0)	3
Waters Xevo TQS	MGDG(36:6), MGDG(36:5), MGDG(36:4)	MGDG(34:0) and MGDG(36:0)	23
Waters Xevo TQS	MGDG(36:3)	MGDG(34:0) and MGDG(36:0)	15
Waters Xevo TQS	MGDG(36:2)	MGDG(34:0) and MGDG(36:0)	9
Waters Xevo TQS	MGDG(36:1)	MGDG(34:0) and MGDG(36:0)	3
Waters Xevo TQS	MGDG(38:6), MGDG(38:5), MGDG(38:4)	MGDG(34:0) and MGDG(36:0)	12
Waters Xevo TQS	MGDG(38:3)	MGDG(34:0) and MGDG(36:0)	7
Waters Xevo TQS	DGDG(34:6), DGDG(34:5), DGDG(34:4)	DGDG(34:0) and DGDG(36:0)	30
Waters Xevo TQS	DGDG(34:3)	DGDG(34:0) and DGDG(36:0)	16
Waters Xevo TQS	DGDG(34:2)	DGDG(34:0) and DGDG(36:0)	9
Waters Xevo TQS	DGDG(34:1)	DGDG(34:0) and DGDG(36:0)	3
Waters Xevo TQS	DGDG(36:6), DGDG(36:5), DGDG(36:4)	DGDG(34:0) and DGDG(36:0)	23
Waters Xevo TQS	DGDG(36:3)	DGDG(34:0) and DGDG(36:0)	15
Waters Xevo TQS	DGDG(36:2)	DGDG(34:0) and DGDG(36:0)	9
Waters Xevo TQS	DGDG(36:1)	DGDG(34:0) and DGDG(36:0)	3
Waters Xevo TQS	DGDG(38:6), DGDG(38:5), DGDG(38:4)	DGDG(34:0) and DGDG(36:0)	12
Waters Xevo TQS	DGDG(38:3)	DGDG(34:0) and DGDG(36:0)	7
