# Supplementary material for: Plastid Phosphatidylglycerol Homeostasis Is Required for Plant Growth and Metabolism in Arabidopsis thaliana
Source: Metabolites. 2023 Feb 21;13(3):318. doi: 10.3390/metabo13030318 (PMC10058643; doi:10.3390/metabo13030318)
Supplement: Supplementary file 1 [file metabolites-13-00318-s001.zip › Table S4.xlsx]

## Sheet: Sheet1
Table S4. Polar lipid species from Col, fad4-2 and OX-FAD4 were measured lipidomics analysis.
				nmol per mg Lipid wt																											Significance
Mass	Compound Formula	Compound Name		Col_1	Col_2	Col_3	Col_4	Col_5	mean	SD	SE		fad4-2_1	fad4-2_2	fad4-2_3	fad4-2_4	fad4-2_5	mean	SD	SE		OX-FAD4_1	OX-FAD4_2	OX-FAD4_3	OX-FAD4_4	OX-FAD4_5	mean	SD	SE		Col	fad4	OX-FAD4
926.6	C49H80O15	DGDG(34:6)		1.59589	1.14749	3.19456	2.02283	2.43875	2.0799	0.787109	0.352006		1.28889	2.03551	3.17401	2.90071	2.13386	2.30659	0.749072	0.334995		2.42277	4.85684	3.16296	3.8955	3.9724	3.66209	0.916955	0.410075		b	b	a
928.6	C49H82O15	DGDG(34:5)		0.565202	0.52894	0.597282	0.537898	0.744302	0.594725	0.0877615	0.0392481		0.393254	0.87667	1.19774	0.879433	0.790082	0.827436	0.288168	0.128872		0.972136	1.09872	1.01222	1.2672	1.77533	1.22512	0.327798	0.146596		b	b	a
930.6	C49H84O15	DGDG(34:4)		0.133659	0.184565	0.708631	0.243899	0.375831	0.329317	0.230529	0.103096		0.274735	0.842815	0.7199	0.361045	0.32861	0.505421	0.257468	0.115143		0.525742	0.651852	0.360494	0.730747	0.30375	0.514517	0.182953	0.0818193		a	a	a
932.6	C49H86O15	DGDG(34:3)		4.15425	4.0248	7.49821	5.82876	7.9623	5.89366	1.82868	0.81781		4.77331	9.74967	11.3435	7.68125	7.73234	8.256	2.47473	1.10673		8.9908	13.985	8.67315	11.7562	10.43	10.767	2.17871	0.974347		b	ab	a
934.6	C49H88O15	DGDG(34:2)		0.491632	0.858903	1.10396	1.03646	2.34687	1.16756	0.700739	0.31338		0.96164	3.94934	2.22473	1.30024	2.44718	2.17663	1.16858	0.522604		1.66151	3.00997	2.03951	1.72252	2.24668	2.13604	0.543484	0.243054		a	a	a
936.6	C49H90O15	DGDG(34:1)		0	0	1.73343	1.058	0.550807	0.668446	0.740509	0.331166		0.347884	1.65203	0.55995	0	0.285856	0.569144	0.637546	0.285119		0.869166	3.23789	2.11728	1.46238	1.04705	1.74675	0.961951	0.430197		ab	b	a
		DGDG (34)		6.94062	6.7447	14.8361	10.7278	14.4188	10.7336	3.89581	1.74226		8.03972	19.106	19.2198	13.1227	13.7179	14.6412	4.68071	2.09328		15.4421	26.8403	17.3656	20.8346	19.7752	20.0516	4.33699	1.93956		b	ab	a
954.6	C51H84O15	DGDG(36:6)		27.5465	26.2622	33.6762	32.4898	30.5929	30.1135	3.16193	1.41406		26.6472	51.9853	58.7474	47.9614	41.9757	45.4634	12.1599	5.43808		39.1571	64.1669	42.8205	61.7848	49.3598	51.4578	11.1633	4.99239		b	a	a
956.6	C51H86O15	DGDG(36:5)		3.22994	3.68519	3.04908	3.67487	4.28001	3.58382	0.478127	0.213825		2.72308	6.69605	5.78187	4.93884	5.16827	5.06162	1.47354	0.658989		4.63185	8.57637	5.34106	6.42167	4.13135	5.82046	1.76438	0.789056		b	ab	a
958.6	C51H88O15	DGDG(36:4)		1.2575	1.58996	1.78112	1.63746	2.26403	1.70601	0.36618	0.163761		1.46998	3.87619	3.99361	1.72628	3.14561	2.84233	1.18482	0.529868		3.35308	4.21739	1.72222	2.22855	1.88269	2.68079	1.06928	0.478197		a	a	a
960.6	C51H90O15	DGDG(36:3)		0.791957	0.598094	0.501907	0.399368	1.18281	0.694828	0.308802	0.1381		0.518783	0.961181	0.716886	0.660888	0.813323	0.734212	0.165726	0.0741147		0.749685	1.53305	0.864198	1.20429	1.0382	1.07788	0.307451	0.137496		a	a	a
962.6	C51H92O15	DGDG(36:2)		0.0507516	0.0298311	0	0.263662	0.151551	0.0991591	0.108153	0.0483674		0.0855379	0.508676	0.156518	0.0849313	0.0592427	0.178981	0.187828	0.0839993		0.195696	0.277303	0	0.296394	0	0.153879	0.145474	0.0650578		a	a	a
964.7	C51H94O15	DGDG(36:1)		0	0.176662	0	0	0	0.0353324	0.0790057	0.0353324		0	0	0	1.1492	0	0.22984	0.513937	0.22984		0	0	0	0	0	0	0	0		a	a	a
		DGDG (36)		32.8767	32.3419	39.0083	38.4651	38.4713	36.2327	3.32038	1.48492		31.4446	64.0274	69.3963	56.5216	51.1621	54.5104	14.6582	6.55535		48.0874	78.771	50.7479	71.9357	56.4121	61.1908	13.4917	6.03367		b	a	a
982.6	C53H88O15	DGDG(38:6)		1.0992	0.753138	0.632153	0.942076	0.912571	0.867827	0.180099	0.0805429		0.47619	1.56453	1.27684	1.05989	1.46066	1.16762	0.431573	0.193005		1.16615	2.00534	0.607407	1.80335	2.03005	1.52246	0.619274	0.276948		b	ab	a
984.6	C53H90O15	DGDG(38:5)		0.101116	0.0366109	0.116237	0.0150732	0.176282	0.0890639	0.0646463	0.0289107		0.233135	0.225277	0.499058	0.0423562	0.490306	0.298026	0.1951	0.0872513		0.272618	0.494658	0.376852	0.349427	0.101328	0.318976	0.145483	0.0650619		b	a	a
986.6	C53H92O15	DGDG(38:4)		0.194677	0.409984	0.0539461	0.502082	0.0973409	0.251606	0.196169	0.0877296		0.0499339	0.072865	0.024796	0.163843	0.0226821	0.066824	0.0579856	0.0259319		0.205825	0.114672	0.0845679	0	0.111228	0.103259	0.0736976	0.0329586		a	b	ab
988.7	C53H94O15	DGDG(38:3)		0	0.0647539	0	0.235019	0.0234025	0.0646351	0.0988512	0.0442076		0.117914	0.205095	0.0844767	0	0.0420795	0.0899129	0.078187	0.0349663		0.102216	0.0573871	0.00529101	0	0.0124788	0.0354746	0.0436833	0.0195358		a	a	a
		DGDG (38)		1.39499	1.26449	0.802337	1.69425	1.2096	1.27313	0.323245	0.14456		0.877173	2.06776	1.88517	1.26609	2.01573	1.62238	0.525459	0.234992		1.74681	2.67206	1.07412	2.15278	2.25508	1.98017	0.604042	0.270136		a	a	a
		DGDG (36)+DGDG (38)		34.2717	33.6064	39.8107	40.1594	39.6809	37.5058	3.26915	1.46201		32.3217	66.0952	71.2815	57.7877	53.1778	56.1328	15.0596	6.73487		49.8342	81.443	51.8221	74.0884	58.6671	63.171	13.9643	6.24504		b	a	a
Total DGDG				41.2123	40.3511	54.6467	50.8872	54.0997	48.2394	6.96443	3.11459		40.3614	85.2012	90.5012	70.9103	66.8957	70.774	19.6042	8.76725		65.2763	108.283	69.1877	94.923	78.4424	83.2225	18.0751	8.08344		b	a	a
764.5	C43H70O10	MGDG(34:6)		111.162	96.972	108.714	75.5847	65.2559	91.5378	20.3403	9.09648		87.4852	137.481	190.402	141.034	130.357	137.352	36.618	16.3761		154.785	187.784	145.451	210.261	155.427	170.742	27.2991	12.2085		b	a	a
766.5	C43H72O10	MGDG(34:5)		20.3816	15.6574	18.5345	13.4261	11.2106	15.842	3.71409	1.66099		15.3541	22.4159	30.7474	23.6774	22.071	22.8532	5.47808	2.44987		25.0411	31.2232	23.9549	37.2682	26.7154	28.8406	5.46637	2.44463		b	a	a
768.5	C43H74O10	MGDG(34:4)		3.12506	2.31265	3.27778	2.89477	1.82574	2.6872	0.605393	0.27074		2.14114	3.28701	5.20063	3.14841	3.51106	3.45765	1.10666	0.494913		3.57574	4.44473	3.75877	5.39359	4.50547	4.33566	0.719417	0.321733		b	ab	a
770.5	C43H76O10	MGDG(34:3)		1.65207	2.59937	1.33517	1.40665	1.48237	1.69513	0.51903	0.232117		2.54985	3.34192	3.32627	2.3419	3.12989	2.93797	0.462797	0.206969		3.93318	4.6274	3.53333	4.95122	3.37985	4.085	0.683588	0.30571		c	b	a
772.6	C43H78O10	MGDG(34:2)		0.372307	0.379281	0.365204	0.405302	0.101298	0.324678	0.125789	0.0562545		0.41843	0	1.48441	0.383942	0.553484	0.568053	0.552017	0.24687		0.387952	1.63153	0.938683	0	0.16228	0.624089	0.665661	0.297693		a	a	a
774.6	C43H80O10	MGDG(34:1)		0	0	0	0	0.0664767	0.0132953	0.0297293	0.0132953		0.0462963	1.03347	0.08914	0.274494	0	0.288681	0.429191	0.19194		0	0	0	0	0	0	0	0		a	a	a
		MGDG (34)		136.693	117.921	132.227	93.7175	79.9424	112.1	24.5755	10.9905		107.995	167.56	231.25	170.86	159.623	167.457	43.8128	19.5937		187.723	229.71	177.637	257.874	190.19	208.627	33.9377	15.1774		b	a	a
792.5	C45H74O10	MGDG(36:6)		41.4985	36.8483	38.8487	41.3914	39.9354	39.7045	1.93701	0.866258		34.3219	63.7208	72.731	67.6955	65.3774	60.7693	15.1696	6.78404		57.3971	85.9309	56.7662	78.5893	65.8591	68.9085	12.9685	5.79968		b	a	a
794.5	C45H76O10	MGDG(36:5)		5.43433	5.35428	5.4889	4.38378	5.65032	5.26232	0.502931	0.224918		4.48137	9.42627	10.1189	7.90883	8.40628	8.06833	2.18259	0.976083		8.25638	12.1271	6.83478	10.13	6.95743	8.86113	2.25679	1.00927		b	a	a
796.6	C45H78O10	MGDG(36:4)		1.73185	1.86056	1.62297	2.29019	2.48839	1.99879	0.372902	0.166767		2.10041	3.48274	3.62614	2.99928	3.41309	3.12433	0.618	0.276378		2.74241	4.55853	2.22899	3.72958	2.2605	3.104	1.01426	0.453591		b	a	a
798.6	C45H80O10	MGDG(36:3)		0.210135	0.0148768	0	0	0.29867	0.104736	0.140297	0.0627429		0.0955026	0.627975	0.205901	0.575519	0	0.300979	0.28467	0.127308		0.0965486	0.49943	0.209877	0	0.258095	0.21279	0.189087	0.0845622		a	a	a
800.6	C45H82O10	MGDG(36:2)		0	0	0	0	0	0	0	0		0	0	0	0	0	0	0	0		0	0	0	0	0	0	0	0
802.6	C45H84O10	MGDG(36:1)		0.174338	0	0	0	0	0.0348675	0.0779661	0.0348675		0	0	0	0	0	0	0	0		0	0	0	0	0	0	0	0		a	a	a
		MGDG (36)		49.0492	44.078	45.9605	48.0654	48.3728	47.1052	2.0483	0.916027		40.9992	77.2578	86.682	79.1792	77.1968	72.263	17.9057	8.00766		68.4925	103.116	66.0398	92.4488	75.3351	81.0864	16.0662	7.18501		b	a	a
820.6	C47H78O10	MGDG(38:6)		0.821711	0.538412	0.115045	0.260192	1.62274	0.671621	0.596648	0.266829		0.501653	0.913198	0.396108	0.553257	0.633545	0.599552	0.19535	0.0873631		0.38327	0.875712	0.580247	0.688566	1.43227	0.792014	0.399861	0.178823		a	a	a
822.6	C47H80O10	MGDG(38:5)		0	0.137436	0.0166905	0	0.268578	0.0845409	0.117862	0.0527093		0	0.333779	0.271814	0.101129	0.203828	0.18211	0.133458	0.0596841		0.0934526	0.158832	0.150617	0	0.067843	0.094149	0.0650559	0.0290939		a	a	a
824.6	C47H82O10	MGDG(38:4)		0	0	0.0169886	0.0656761	0.179843	0.0525016	0.0760978	0.034032		0	0.0257732	0	0	0	0.00515464	0.0115261	0.00515464		0	0.188034	0	0	0	0.0376068	0.0840914	0.0376068		a	a	a
826.6	C47H84O10	MGDG(38:3)		0.0816896	0.120542	0	0	0	0.0404463	0.0570614	0.0255186		0	0	0	0	0	0	0	0		0	0.0909646	0	0	0	0.0181929	0.0406806	0.0181929		a	a	a
		MGDG (38)		0.9034	0.79639	0.148724	0.325869	2.07117	0.84911	0.752241	0.336413		0.501653	1.27275	0.667922	0.654387	0.837373	0.786817	0.296513	0.132605		0.476723	1.31354	0.730864	0.688566	1.50012	0.941962	0.440122	0.196828		a	a	a
		MGDG (36)+MGDG (36)		49.9526	44.8744	46.1093	48.3913	50.444	47.9543	2.41208	1.07872		41.5009	78.5305	87.3499	79.8336	78.0341	73.0498	18.0328	8.06451		68.9692	104.429	66.7707	93.1374	76.8352	82.0284	16.2444	7.26473		b	a	a
Total MGDG				186.646	162.795	178.336	142.109	130.386	160.054	23.7228	10.6091		149.496	246.09	318.6	250.694	237.657	240.507	60.259	26.9486		256.692	334.14	244.408	351.012	267.025	290.655	48.4368	21.6616		b	a	a
738.5	C38H73O10P	PG(32:1)		0.566248	0.377964	0.651645	0.451335	0.257835	0.461005	0.154667	0.0691691		0.127778	0.0106911	0.0241055	0.0583136	0.0216257	0.0485027	0.0477706	0.0213636		1.27898	1.46068	1.01926	1.23721	1.48777	1.29678	0.189885	0.084919		b	c	a
740.5	C38H75O10P	PG(32:0)		0.412831	0.352162	0.625179	0.465978	0.402422	0.451714	0.105054	0.0469818		0.938889	1.09584	1.31375	1.30575	0.98956	1.12876	0.174684	0.0781212		0.0481596	0.180342	0.0451852	0.162257	0.00698812	0.0885865	0.0774964	0.0346574		b	a	c
		PG (32)		0.979079	0.730126	1.27682	0.917313	0.660256	0.91272	0.241907	0.108184		1.06667	1.10653	1.33785	1.36407	1.01119	1.17726	0.162405	0.0726296		1.32714	1.64103	1.06444	1.39947	1.49476	1.38537	0.214423	0.0958927		b	ab	a
760.5	C40H71O10P	PG(34:4)		8.00558	5.44282	6.70529	6.70198	4.23219	6.21757	1.43278	0.64076		0.0753968	0.0496373	0.033145	0.0795902	0.01044	0.0496419	0.0290222	0.0129791		10.2821	13.4043	12.8815	16.2055	18.7372	14.3021	3.25108	1.45393		b	c	a
762.5	C40H73O10P	PG(34:3)		6.66109	5.48745	7.47639	5.49871	3.26068	5.67686	1.59001	0.711075		16.619	13.6838	22.2689	21.0355	16.0604	17.9335	3.59562	1.60801		5.1063	6.85897	4.71111	7.3254	6.83019	6.16639	1.17316	0.524654		b	a	b
764.5	C40H75O10P	PG(34:2)		3.82985	2.45955	3.19671	3.38415	2.09117	2.99229	0.70581	0.315648		5.43016	4.50783	6.058	5.26872	4.35496	5.12393	0.699666	0.3129		2.47196	3.70427	2.92815	4.097	4.27184	3.49465	0.770974	0.34479		b	a	b
766.5	C40H77O10P	PG(34:1)		1.60948	1.2371	1.3269	1.33419	1.01994	1.30552	0.212078	0.0948443		2.68413	2.17946	2.80753	3.01497	2.13274	2.56377	0.390825	0.174782		0.496044	0.68547	0.478519	0.868607	0.853948	0.676518	0.187239	0.083736		b	a	c
768.5	C40H79O10P	PG(34:0)		0.156206	0.29219	0.153791	0.174849	0.0462963	0.164667	0.0874174	0.0390942		0.199206	0.187094	0.383427	0.226162	0.299031	0.258984	0.0820193	0.0366802		0.0467836	0.0991453	0	0	0	0.0291858	0.0440439	0.019697		a	a	b
		PG (34)		20.2622	14.9191	18.8591	17.0939	10.6503	16.3569	3.76458	1.68357		25.0079	20.6079	31.551	29.6249	22.8576	25.9299	4.57885	2.04772		18.4032	24.7521	20.9993	28.4965	30.6932	24.6689	5.09106	2.27679		b	a	a
782.5	C42H69O10P	PG(36:7)		0	0.0355649	0.0450644	0.0103359	0	0.018193	0.0209019	0.00934761		0	0	0	0	0	0	0	0		0.0701754	0.0794872	0.0355556	0.156085	0.150943	0.0984492	0.0528963	0.0236559		b	b	a
784.5	C42H71O10P	PG(36:6)		0.095537	0.0725244	0.11731	0.0482343	0.0163818	0.0699976	0.0395141	0.0176712		0.168254	0.150439	0.320151	0.178881	0.169277	0.1974	0.0693837	0.0310294		0.0447196	0.0786325	0.0814815	0.0679012	0.0894479	0.0724366	0.0173088	0.00774075		b	a	b
786.5	C42H73O10P	PG(36:5)		0.150628	0.0125523	0.0729614	0.0594315	0.0491453	0.0689436	0.0508696	0.0227496		0.12619	0.148912	0.167232	0.0827423	0.033557	0.111727	0.0539058	0.0241074		0.0846233	0.0871795	0.08	0.12963	0.222222	0.120731	0.0601418	0.0268962		a	a	a
788.5	C42H75O10P	PG(36:4)		0.108787	0.0355649	0.0579399	0.0697674	0.0128205	0.0569759	0.0362527	0.0162127		0.138095	0.0985109	0.0316384	0.250591	0.0782998	0.119427	0.082747	0.0370056		0.0557276	0.125641	0.0755556	0.169312	0.138365	0.11292	0.0465199	0.0208043		a	a	a
790.5	C42H77O10P	PG(36:3)		0.08159	0.0669456	0.055794	0.0258398	0.0320513	0.0524441	0.0234236	0.0104753		0.0714286	0.0504009	0.169492	0.104019	0.0738255	0.0938331	0.0464127	0.0207564		0.0660475	0.0538462	0	0.0873016	0.033543	0.0481476	0.0332318	0.0148617		a	a	a
792.5	C42H79O10P	PG(36:2)		0.0460251	0.0585774	0.0665236	0.0542636	0.0106838	0.0472147	0.021723	0.00971482		0.0261905	0.0572738	0.0632768	0.0520095	0.0738255	0.0545152	0.0177893	0.0079556		0.0784314	0.0512821	0.0444444	0.0555556	0.0922432	0.0643913	0.0201287	0.00900181		a	a	a
794.6	C42H81O10P	PG(36:1)		0	0	0	0	0.00783476	0.00156695	0.00350381	0.00156695		0	0.0450554	0.0715631	0.00630418	0.00820283	0.0262251	0.0309011	0.0138194		0.00756794	0	0	0	0	0.00151359	0.00338449	0.00151359		a	a	a
		PG (36)		0.482566	0.281729	0.415594	0.267873	0.128917	0.315336	0.137978	0.0617056		0.530159	0.550592	0.823352	0.674547	0.436987	0.603127	0.149404	0.0668157		0.407293	0.476068	0.317037	0.665785	0.726765	0.518589	0.173076	0.0774021		b	a	ab
Total PG				21.7238	15.931	20.5515	18.2791	11.4395	17.585	4.09009	1.82915		26.6048	22.265	33.7122	31.6635	24.3057	27.7102	4.85067	2.16928		20.1376	26.8692	22.3807	30.5617	32.9147	26.5728	5.36668	2.40005		b	a	a
500.3	C22H43O9P	LPG(16:1)		0.354951	0.250349	0.336195	0.223945	0.144587	0.262005	0.085899	0.0384152		0	0.468881	0.254614	0	0.205071	0.185713	0.196396	0.0878308		0.374957	0.460684	0.121481	0.141975	0.332635	0.286346	0.14867	0.0664874		a	a	a
502.3	C22H45O9P	LPG(16:0)		0.505579	0.681311	0.722461	0.503015	0.249288	0.532331	0.187105	0.0836758		0	0.588011	0.0873823	0.299448	0.314691	0.257906	0.228863	0.102351		0.680427	0.219658	0.21037	0.353616	0.227813	0.338377	0.199959	0.0894244		a	a	a
		LPG (16)		0.86053	0.93166	1.05866	0.72696	0.393875	0.794336	0.253975	0.113581		0	1.05689	0.341996	0.299448	0.519761	0.44362	0.390452	0.174616		1.05538	0.680342	0.331852	0.495591	0.560447	0.624723	0.271635	0.121479		a	a	a
524.3	C24H43O9P	LPG(18:3)		0.527894	0.402371	0	0.0267011	0.316952	0.254784	0.233009	0.104205		0.200794	0	0.140866	0.182821	0.589113	0.222719	0.219443	0.0981378		0.269006	0.457265	0.100741	0.122575	0.556254	0.301168	0.201579	0.0901488		a	a	a
526.3	C24H45O9P	LPG(18:2)		0.563459	0.161785	0.168097	0.509905	0.218661	0.324382	0.19597	0.0876402		0.703175	0.516228	0.561205	0.561072	0.443699	0.557076	0.0947376	0.0423679		0.190574	0.290598	0.28963	0.455908	0.371768	0.319696	0.0996096	0.0445468		b	a	b
528.3	C24H47O9P	LPG(18:1)		1.34868	0.631102	0.698856	0.975883	1.32194	0.995291	0.336327	0.15041		1.08254	0.41848	0.647834	0.216706	0.292319	0.531576	0.34866	0.155925		0.100447	0.881197	0.601481	0.776896	0.324249	0.536854	0.322498	0.144226		a	a	a
		LPG (18)		2.44003	1.19526	0.866953	1.51249	1.85755	1.57446	0.607772	0.271804		1.98651	0.934708	1.34991	0.960599	1.32513	1.31137	0.424971	0.190053		0.560028	1.62906	0.991852	1.35538	1.25227	1.15772	0.404635	0.180958		a	a	a
Total LysoPG				3.30056	2.12692	1.92561	2.23945	2.25142	2.36879	0.537031	0.240167		1.98651	1.9916	1.6919	1.26005	1.84489	1.75499	0.302744	0.135391		1.61541	2.3094	1.3237	1.85097	1.81272	1.78244	0.361123	0.161499		a	b	b
494.3	C24H48O7PN	LPC(16:1)		0.0125523	0.0104603	0.0171674	0.00775194	0.0235043	0.0142872	0.00619707	0.00277142		0.0357143	0	0.00903955	0.0165485	0.0134228	0.014945	0.0131765	0.0058927		0	0.0025641	0.00666667	0.0238095	0.0104822	0.00870449	0.00934007	0.00417701		a	a	a
496.3	C24H50O7PN	LPC(16:0)		0.0341702	0.0195258	0.0178827	0.00861326	0.02849	0.0217364	0.00990157	0.00442812		0.031746	0.0397098	0.0391714	0.0953507	0.00969426	0.0431344	0.0316303	0.0141455		0.0481596	0.0521368	0.0118519	0.0141093	0.0300489	0.0312613	0.0186663	0.00834782		a	a	a
		LPC (16)		0.0467225	0.0299861	0.0350501	0.0163652	0.0519943	0.0360236	0.0140835	0.00629834		0.0674603	0.0397098	0.0482109	0.111899	0.0231171	0.0580795	0.0340652	0.0152344		0.0481596	0.0547009	0.0185185	0.0379189	0.0405311	0.0399658	0.0136817	0.00611864		a	a	a
518.3	C26H48O7PN	LPC(18:3)		0.0209205	0.0104603	0.0257511	0.0310078	0.0277778	0.0231835	0.00799876	0.00357716		0.0238095	0.0526919	0.0338983	0.0496454	0.0469799	0.041405	0.0121689	0.00544209		0.0288958	0.0615385	0.0244444	0.0132275	0.0209644	0.0298141	0.0186383	0.0083353		a	a	a
520.3	C26H50O7PN	LPC(18:2)		0.0627615	0.0355649	0.0579399	0.0155039	0.0042735	0.0352087	0.0255991	0.0114483		0.0880952	0.0687285	0.126554	0.0614657	0.0514541	0.0792595	0.0296457	0.013258		0.0660475	0.0333333	0.0777778	0.042328	0.0754717	0.0589917	0.0200644	0.00897307		b	a	ab
522.3	C26H52O7PN	LPC(18:1)		0	0.0188285	0.0300429	0.0129199	0.00854701	0.0140677	0.0112646	0.0050377		0.0190476	0.0091638	0.0180791	0.0212766	0	0.0135134	0.00884974	0.00395772		0.00825593	0	0.0133333	0.00529101	0.0314465	0.0116654	0.0120666	0.00539636		a	a	a
524.4	C26H54O7PN	LPC(18:0)		0	0.0132497	0	0	0	0.00264993	0.00592542	0.00264993		0.00555556	0.0076365	0.00527307	0.00551615	0	0.00479626	0.00284575	0.00127266		0.0130719	0	0	0	0.011181	0.00485058	0.00667549	0.00298537		a	a	a
		LPC (18)		0.083682	0.0781032	0.113734	0.0594315	0.0405983	0.0751098	0.0274368	0.0122701		0.136508	0.138221	0.183804	0.137904	0.098434	0.138974	0.0302532	0.0135296		0.116271	0.0948718	0.115556	0.0608466	0.139064	0.105322	0.0293699	0.0131346		b	a	ab
Total LysoPC				0.130404	0.108089	0.148784	0.0757967	0.0925926	0.111133	0.0291146	0.0130205		0.203968	0.177931	0.232015	0.249803	0.121551	0.197054	0.0502965	0.0224933		0.164431	0.149573	0.134074	0.0987654	0.179595	0.145288	0.0310316	0.0138778		b	a	ab
452.3	C21H42O7PN	LPE(16:1)		0	0	0.0364807	0.0232558	0.0192308	0.0157935	0.0157665	0.00705099		0	0	0.0451977	0.00945626	0	0.0109308	0.0195885	0.00876026		0	0	0	0	0.033543	0.0067086	0.0150009	0.0067086		a	a	a
454.3	C21H44O7PN	LPE(16:0)		0.0446304	0.0153417	0	0	0	0.0119944	0.0194159	0.00868306		0	0.0442917	0.0210923	0.0622537	0.0343028	0.0323881	0.0235261	0.0105212		0.0130719	0.0598291	0.105185	0.0299824	0.0740741	0.0564285	0.0363295	0.0162471		b	ab	a
		LPE (16)		0.0446304	0.0153417	0.0364807	0.0232558	0.0192308	0.0277879	0.0123279	0.0055132		0	0.0442917	0.06629	0.07171	0.0343028	0.0433189	0.0286901	0.0128306		0.0130719	0.0598291	0.105185	0.0299824	0.107617	0.0631371	0.0429046	0.0191875		a	a	a
476.3	C23H42O7PN	LPE(18:3)		0.0523013	0	0.055794	0	0.0833333	0.0382857	0.0369589	0.0165285		0	0.0274914	0.0158192	0.167849	0.0223714	0.0467061	0.0685062	0.0306369		0.0433437	0.0179487	0.0288889	0	0.0230608	0.0226484	0.0158307	0.0070797		a	a	a
478.3	C23H44O7PN	LPE(18:2)		0.0264993	0.0244073	0.134478	0	0	0.0370769	0.0559212	0.0250087		0.0396825	0.0129821	0.0421846	0.0961387	0.00149142	0.0384959	0.0365992	0.0163676		0.0343997	0.017094	0	0.0202822	0	0.0143552	0.0146335	0.0065443		a	a	a
480.3	C23H46O7PN	LPE(18:1)		0	0.0334728	0.0321888	0.0206718	0.0363248	0.0245317	0.0149529	0.00668713		0	0.0274914	0	0.0070922	0.0268456	0.0122858	0.0138929	0.00621311		0.0330237	0.0769231	0.0288889	0	0	0.0277671	0.0315722	0.0141195		a	a	a
		LPE (18)		0.0788006	0.0578801	0.222461	0.0206718	0.119658	0.0998942	0.0772973	0.0345684		0.0396825	0.0679649	0.0580038	0.27108	0.0507084	0.0974878	0.097589	0.0436431		0.110767	0.111966	0.0577778	0.0202822	0.0230608	0.0647707	0.0450302	0.0201381		a	a	a
Total LysoPE				0.123431	0.0732218	0.258941	0.0439276	0.138889	0.127682	0.0826943	0.036982		0.0396825	0.112257	0.124294	0.34279	0.0850112	0.140807	0.117499	0.0525472		0.123839	0.171795	0.162963	0.0502646	0.130678	0.127908	0.0479782	0.0214565		a	a	a
734.6	C40H80O8PN	PC(32:0)		0.00069735	0.0069735	0.0200286	0.0111972	0.00925926	0.00963119	0.00702805	0.00314304		0.0103175	0.00992745	0.00979284	0.0173365	0.000745712	0.00962399	0.00589296	0.00263541		0.00481596	0.0136752	0.0162963	0.00881834	0	0.00872116	0.00658111	0.00294316		a	a	a
754.5	C42H76O8PN	PC(34:4)		0.0808926	0.112273	0.102289	0.161929	0.0997151	0.11142	0.0304312	0.0136092		0.192063	0.116075	0.186817	0.15524	0.124534	0.154946	0.0347471	0.0155394		0.162367	0.196581	0.172593	0.176367	0.18798	0.179178	0.0133627	0.00597597		b	a	a
756.5	C42H78O8PN	PC(34:3)		3.1569	2.7364	3.77682	3.45478	2.25855	3.07669	0.59681	0.266902		4.37143	3.87858	5.5548	4.95272	4.5481	4.66113	0.631023	0.282202		4.54076	5.56923	4.41778	5.97884	6.09015	5.31935	0.792231	0.354296		b	a	a
758.6	C42H80O8PN	PC(34:2)		4.79079	4.40377	5.34549	4.5814	3.39744	4.50378	0.712545	0.31866		6.2619	5.71592	8.43616	7.39716	6.26846	6.81592	1.09312	0.488859		5.77915	7.06923	5.61556	7.50529	7.4696	6.68777	0.922001	0.412331		b	a	a
760.6	C42H82O8PN	PC(34:1)		0.48675	0.426081	0.428469	0.433247	0.317664	0.418442	0.0616449	0.0275684		0.623016	0.542192	0.830885	0.710796	0.529456	0.647269	0.125758	0.0562406		0.575163	0.606838	0.599259	0.951499	0.762404	0.699033	0.159337	0.0712578		b	a	a
		PC (34)		8.51604	7.6855	9.6731	8.64255	6.08262	8.11996	1.33994	0.599239		11.4587	10.2627	15.0185	13.2333	11.4713	12.2889	1.85778	0.830826		11.0623	13.4556	10.8215	14.6208	14.5101	12.894	1.84117	0.823398		b	a	a
778.5	C44H76O8PN	PC(36:6)		1.45397	1.48326	1.61373	1.63307	1.0406	1.44493	0.239232	0.106988		1.90238	1.89462	2.48588	2.43026	2.13199	2.16902	0.281251	0.125779		2.11558	2.62564	2.2	2.89947	3.01468	2.57107	0.403971	0.180662		b	a	a
780.5	C44H78O8PN	PC(36:5)		4.45467	4.04045	4.89771	4.61585	3.22934	4.2476	0.648245	0.289904		6.14127	5.62276	8.16347	7.59417	6.06115	6.71656	1.0978	0.490951		5.74682	6.70085	5.73407	7.91093	7.60867	6.74027	1.01557	0.454175		b	a	a
782.6	C44H80O8PN	PC(36:4)		4.85914	4.05788	5.02289	5.11283	2.91168	4.39288	0.927202	0.414657		6.60159	5.46086	7.99247	7.59968	6.35496	6.80191	1.01146	0.452337		5.40488	6.12735	5.25259	7.28748	6.97414	6.20929	0.910569	0.407219		b	a	a
784.6	C44H82O8PN	PC(36:3)		1.41213	1.37448	1.46137	1.29457	0.974359	1.30338	0.193763	0.0866535		1.67143	1.68156	2.29831	2.10638	1.5302	1.85758	0.327473	0.14645		1.40351	1.7359	1.64222	2.29365	2.08386	1.83183	0.355461	0.158967		b	a	a
786.6	C44H84O8PN	PC(36:2)		0.663877	0.611576	0.81402	0.6882	0.423789	0.640292	0.142066	0.0635338		0.755556	0.660557	0.954426	1.03152	0.792692	0.83895	0.15111	0.0675783		0.754042	0.862393	0.754074	1.00882	1.06359	0.888584	0.143147	0.0640174		b	ab	a
788.6	C44H86O8PN	PC(36:1)		0.0962343	0.0292887	0.11588	0.108527	0.0747863	0.0849433	0.0347899	0.0155585		0.135714	0.0710195	0.144633	0.0921986	0.0894855	0.10661	0.0318607	0.0142485		0.119711	0.133333	0.126667	0.156085	0.146751	0.136509	0.014809	0.00662277		b	ab	a
		PC (36)		12.94	11.5969	13.9256	13.4531	8.65456	12.114	2.12087	0.948483		17.2079	15.3914	22.0392	20.8542	16.9605	18.4906	2.81828	1.26037		15.5445	18.1855	15.7096	21.5564	20.8917	18.3776	2.811	1.25712		b	a	a
806.6	C46H80O8PN	PC(38:6)		0.027894	0.0320781	0.0500715	0.044789	0.0156695	0.0341004	0.0137079	0.00613037		0.0436508	0.032837	0.0414313	0.036249	0.0253542	0.0359044	0.00726958	0.00325106		0.0337117	0.0136752	0.0607407	0.0485009	0.0426275	0.0398512	0.0176194	0.00787964		a	a	a
808.6	C46H82O8PN	PC(38:5)		0.0774059	0.0690377	0.0600858	0.0516796	0.0555556	0.0627529	0.0104372	0.00466766		0.0738095	0.0756014	0.0836158	0.0780142	0.0939597	0.0810001	0.00813266	0.00363703		0.0577915	0.0666667	0.04	0.0925926	0.0901468	0.0694395	0.0222199	0.00993706		a	a	a
810.6	C46H84O8PN	PC(38:4)		0.105997	0.152022	0.100143	0.0973299	0.0933048	0.109759	0.0240729	0.0107657		0.20873	0.120657	0.184557	0.152876	0.169277	0.167219	0.033173	0.0148354		0.154111	0.124786	0.132593	0.165785	0.150245	0.145504	0.0166117	0.00742896		b	a	a
812.6	C46H86O8PN	PC(38:3)		0.150628	0.0648536	0.10515	0.126615	0.0619658	0.101842	0.03861	0.0172669		0.161905	0.114548	0.189831	0.156028	0.107383	0.145939	0.0344789	0.0154195		0.165119	0.146154	0.12	0.174603	0.146751	0.150525	0.0209634	0.00937514		b	ab	a
814.6	C46H88O8PN	PC(38:2)		0.177127	0.120642	0.136624	0.167097	0.12963	0.146224	0.0245595	0.0109834		0.165873	0.22375	0.295292	0.259259	0.173751	0.223585	0.0552917	0.0247272		0.240798	0.242735	0.181481	0.239859	0.244584	0.229892	0.0271232	0.0121298		b	a	a
		PC (38)		0.539052	0.438633	0.452074	0.487511	0.356125	0.454679	0.067405	0.0301444		0.653968	0.567392	0.794727	0.682427	0.569724	0.653648	0.0938282	0.0419612		0.651531	0.594017	0.534815	0.72134	0.674354	0.635211	0.0724449	0.0323984		b	a	a
836.6	C48H86O8PN	PC(40:5)		0.0753138	0.0439331	0.0300429	0.103359	0.034188	0.0573674	0.0312318	0.0139673		0.0666667	0.0618557	0.0926554	0.070922	0.082774	0.0749747	0.0125598	0.00561691		0.0701754	0.0666667	0.1	0.100529	0.0922432	0.0859229	0.0163572	0.00731518		a	a	a
838.6	C48H88O8PN	PC(40:4)		0.171548	0.156904	0.148069	0.196382	0.119658	0.158512	0.0283962	0.0126992		0.22619	0.178694	0.314124	0.333333	0.304251	0.271319	0.0659138	0.0294775		0.183695	0.274359	0.202222	0.31746	0.171908	0.229929	0.0630625	0.0282024		b	a	ab
840.6	C48H90O8PN	PC(40:3)		0.165272	0.179916	0.156652	0.20155	0.119658	0.16461	0.0303451	0.0135708		0.188095	0.155785	0.354802	0.34279	0.272931	0.26288	0.0894405	0.039999		0.148607	0.233333	0.186667	0.320106	0.230608	0.223864	0.0641189	0.0286748		b	a	ab
842.7	C48H92O8PN	PC(40:2)		0.0829847	0.0788006	0.0593705	0.0559862	0.039886	0.0634056	0.0176412	0.00788937		0.0706349	0.0542192	0.0760829	0.0937746	0.0865026	0.0762428	0.0152409	0.00681595		0.0694874	0.0760684	0.0725926	0.0917108	0.0475192	0.0714757	0.0158876	0.00710515		a	a	a
		PC (40)		0.495119	0.459554	0.394134	0.557278	0.31339	0.443895	0.0938515	0.0419716		0.551587	0.450554	0.837665	0.84082	0.746458	0.685417	0.176158	0.0787802		0.471964	0.650427	0.561481	0.829806	0.542278	0.611191	0.137783	0.0616182		b	a	ab
Total PC				22.4902	20.1806	24.4449	23.1404	15.4067	21.1326	3.55451	1.58963		29.8722	26.672	38.69	35.6107	29.7479	32.1186	4.89157	2.18758		27.7303	32.8855	27.6274	37.7284	36.6184	32.518	4.76804	2.13233		b	a	a
686.5	C37H68O8PN	PE(32:3)		0	0	0.027897	0.00516796	0.0299145	0.0125959	0.0150545	0.00673256		0.0119048	0.0412371	0.00225989	0.0378251	0.0223714	0.0231196	0.016628	0.00743625		0.0206398	0.0179487	0.0177778	0.037037	0.0251572	0.0237121	0.00802362	0.00358827		a	a	a
688.5	C37H70O8PN	PE(32:2)		0.011855	0.00767085	0.00572246	0	0.022792	0.00960806	0.00851515	0.00380809		0	0.0450554	0.00602637	0.0110323	0.01044	0.0145108	0.0176365	0.0078873		0.0137599	0.0222222	0	0.0493827	0.0517121	0.0274154	0.0225718	0.0100944		a	a	a
690.5	C37H72O8PN	PE(32:1)		0.00906555	0.0425384	0	0.0241171	0.0220798	0.0195602	0.0161852	0.00723826		0.0150794	0.0030546	0.0143126	0.000788022	0.0835198	0.0233509	0.034247	0.0153157		0.0213278	0.0264957	0.0385185	0.0299824	0.0510133	0.0334675	0.011635	0.00520332		a	a	a
692.5	C37H74O8PN	PE(32:0)		0.0334728	0.0041841	0.0128755	0	0	0.0101065	0.0140802	0.00629686		0.0261905	0.0183276	0.0316384	0.0236407	0.0178971	0.0235389	0.00573653	0.00256545		0.0185759	0.0384615	0.0155556	0.015873	0.0104822	0.0197896	0.0108398	0.00484773		a	a	a
		PE (32)		0.0543933	0.0543933	0.046495	0.0292851	0.0747863	0.0518706	0.0164078	0.00733778		0.0531746	0.107675	0.0542373	0.0732861	0.134228	0.0845202	0.0354712	0.0158632		0.0743034	0.105128	0.0718519	0.132275	0.138365	0.104385	0.0312104	0.0139577		b	ab	a
712.5	C39H70O8PN	PE(34:4)		0.0313808	0.0230126	0.0515021	0.0568475	0.00854701	0.034258	0.0200215	0.00895389		0.0309524	0.0252005	0.0451977	0.0780142	0.0782998	0.0515329	0.0253713	0.0113464		0.0185759	0.1	0.02	0.108466	0.106918	0.0707919	0.0471271	0.0210759		a	a	a
714.5	C39H72O8PN	PE(34:3)		1.62762	0.828452	1.52361	1.26615	0.833333	1.21583	0.37523	0.167808		1.92143	1.71821	2.78418	1.85343	1.72483	2.00042	0.446575	0.199714		1.91538	2.28462	1.89111	3.09788	3.00419	2.43864	0.581328	0.259978		b	a	a
716.5	C39H74O8PN	PE(34:2)		3.33821	2.10391	3.55293	2.53402	1.58689	2.62319	0.825711	0.369269		4.20873	3.3005	4.13258	4.25926	3.32364	3.84494	0.488599	0.218508		3.08703	3.32479	3.37926	5.38272	5.16492	4.06774	1.10914	0.496021		b	a	a
718.5	C39H76O8PN	PE(34:1)		0	0.00767085	0	0	0.0527066	0.0120755	0.022955	0.0102658		0.0206349	0	0.211676	0.176517	0.140194	0.109804	0.0945517	0.0422848		0.261438	0.0017094	0	0.0917108	0.0475192	0.0804755	0.107982	0.0482909		a	a	a
		PE (34)		4.99721	2.96304	5.12804	3.85702	2.48148	3.88536	1.18351	0.529283		6.18175	5.04391	7.17363	6.36722	5.26696	6.00669	0.865524	0.387074		5.28242	5.71111	5.29037	8.68078	8.32355	6.65765	1.69742	0.759108		b	a	a
736.5	C41H70O8PN	PE(36:6)		0.284519	0.403766	0.474249	0.273902	0.311966	0.34968	0.0863906	0.0386351		0.316667	0.359679	0.648588	0.425532	0.308725	0.411838	0.140222	0.062709		0.371517	0.625641	0.586667	0.619048	0.69392	0.579359	0.12257	0.0548148		b	b	a
738.5	C41H72O8PN	PE(36:5)		1.46792	0.978382	1.33405	1.23686	0.847578	1.17296	0.255328	0.114186		1.99921	1.48835	2.56196	2.29236	2.02163	2.0727	0.39909	0.178479		1.85896	2.00427	1.67259	2.82451	2.33263	2.1386	0.453192	0.202674		b	a	a
740.5	C41H74O8PN	PE(36:4)		1.3954	1.17155	1.70601	1.20413	0.935897	1.2826	0.287528	0.128587		2.21667	1.80069	2.63277	2.19622	2.30201	2.22967	0.297084	0.13286		1.4902	2.24872	1.30444	2.23016	2.9979	2.05428	0.678161	0.303283		b	a	a
742.5	C41H76O8PN	PE(36:3)		0.470014	0.135286	0.224607	0.534022	0.249288	0.322643	0.170656	0.0763198		0.575397	0.455136	0.713371	0.266351	0.178225	0.437696	0.219058	0.0979659		0.612315	0.601709	0.279259	0.69224	0.636618	0.564428	0.163211	0.0729902		a	a	a
744.5	C41H78O8PN	PE(36:2)		0.158996	0.215481	0.199571	0.118863	0.17735	0.174052	0.0375865	0.0168092		0.135714	0.325315	0.232768	0.224586	0.284116	0.2405	0.0713951	0.0319289		0.210526	0.182051	0.275556	0.455026	0.354298	0.295491	0.111125	0.0496965		b	ab	a
746.6	C41H80O8PN	PE(36:1)		0.0599721	0.0055788	0.0314735	0.0559862	0.14886	0.0603742	0.0540532	0.0241733		0.0301587	0.017564	0.0806026	0	0	0.0256651	0.0332466	0.0148683		0.0220158	0.0965812	0	0	0.0202655	0.0277725	0.039896	0.017842		a	a	a
		PE (36)		3.83682	2.91004	3.96996	3.42377	2.67094	3.36231	0.565843	0.253052		5.27381	4.44674	6.87006	5.40504	5.09471	5.41807	0.891249	0.398579		4.56553	5.75897	4.11852	6.82099	7.03564	5.65993	1.30615	0.584127		b	a	a
764.5	C43H74O8PN	PE(38:6)		0.00209205	0	0.0150215	0	0.0106838	0.00555945	0.00688524	0.00307917		0.107143	0.0252005	0.0361582	0.0780142	0.0201342	0.05333	0.0377268	0.0168719		0.0763674	0.0692308	0.00888889	0.026455	0.0188679	0.039962	0.0307203	0.0137385		b	a	ab
766.5	C43H76O8PN	PE(38:5)		0.10251	0.0606695	0.0600858	0.0310078	0.0128205	0.0534188	0.0341229	0.0152602		0.0452381	0.0343643	0.0587571	0.00945626	0.0134228	0.0322477	0.0209153	0.00935361		0.00619195	0.0358974	0.0177778	0.0238095	0.0293501	0.0226054	0.0113614	0.00508098		a	a	a
768.5	C43H78O8PN	PE(38:4)		0.0104603	0.0251046	0.0300429	0.0516796	0.025641	0.0285857	0.0148726	0.00665121		0.052381	0.0297824	0.0564972	0.070922	0.00671141	0.0432588	0.0252044	0.0112717		0.0268318	0.0153846	0.0466667	0.116402	0.0628931	0.0536357	0.0395458	0.0176854		a	a	a
770.6	C43H80O8PN	PE(38:3)		0.0223152	0.154114	0.0336195	0.00947459	0.0783476	0.0595742	0.0588688	0.0263269		0.0944444	0.0450554	0.0467043	0.00866824	0.0305742	0.0450893	0.0315267	0.0140992		0.0385277	0.0273504	0.017037	0.123457	0.0726765	0.0558097	0.0432219	0.0193294		a	a	a
		PE (38)		0.137378	0.239888	0.13877	0.0921619	0.127493	0.147138	0.055173	0.0246741		0.299206	0.134402	0.198117	0.167061	0.0708427	0.173926	0.0844331	0.0377596		0.147919	0.147863	0.0903704	0.290123	0.183788	0.172013	0.0740236	0.0331044		a	a	a
798.6	C45H84O8PN	PE(40:3)		0.0788006	0.0327755	0.0100143	0.0327304	0.048433	0.0405508	0.0253932	0.0113562		0.0468254	0.0244368	0.114501	0.0204886	0.0350485	0.04826	0.0384163	0.0171803		0.0756794	0.0222222	0.0637037	0.00705467	0.0726765	0.0482673	0.0314736	0.0140754		a	a	a
800.6	C45H86O8PN	PE(40:2)		0.0160391	0.0474198	0.256795	0.0482343	0.0334758	0.0803929	0.099476	0.044487		0.189683	0.228331	0.13936	0.162333	0.106637	0.165269	0.0466115	0.0208453		0.162367	0.0991453	0.0925926	0.147266	0.118798	0.124034	0.0301851	0.0134992		a	a	a
		PE (40)		0.0948396	0.0801953	0.26681	0.0809647	0.0819088	0.120944	0.0817631	0.0365656		0.236508	0.252768	0.253861	0.182821	0.141685	0.213529	0.0494946	0.0221347		0.238046	0.121368	0.156296	0.154321	0.191474	0.172301	0.0443387	0.0198289		b	a	ab
824.6	C47H86O8PN	PE(42:4)		0.0069735	0	0	0	0	0.0013947	0.00311864	0.0013947		0	0	0	0.0457053	0	0.00914106	0.02044	0.00914106		0.0873753	0.0623932	0.00518519	0.0617284	0.189378	0.081212	0.0675495	0.030209		b	b	a
826.6	C47H88O8PN	PE(42:3)		0.104603	0.115063	0.306867	0.0956072	0.117521	0.147932	0.089276	0.0399255		0.15	0.0412371	0.0135593	0.434988	0.12528	0.153013	0.167503	0.0749097		0.0804954	0.0435897	0.155556	0.375661	0.150943	0.161249	0.128915	0.0576525		a	a	a
828.6	C47H90O8PN	PE(42:2)		0.0376569	0.0878661	0.186695	0.139535	0.0961538	0.109581	0.0562778	0.0251682		0.133333	0.112257	0.273446	0.108747	0.0581655	0.13719	0.0810188	0.0362327		0.113519	0.0794872	0.135556	0.126984	0.12369	0.115847	0.0218027	0.00975045		a	a	a
		PE (42)		0.149233	0.202929	0.493562	0.235142	0.213675	0.258908	0.13494	0.0603472		0.283333	0.153494	0.287006	0.589441	0.183445	0.299344	0.172677	0.0772235		0.28139	0.18547	0.296296	0.564374	0.464011	0.358308	0.152702	0.0682902		a	a	a
Total PE				9.26987	6.45049	10.0436	7.71835	5.65028	7.82653	1.84662	0.825834		12.3278	10.139	14.8369	12.7849	10.8919	12.1961	1.82144	0.814574		10.5896	12.0299	10.0237	16.6429	16.3368	13.1246	3.15977	1.41309		b	a	a
822.5	C41H73O13P	PI(32:3)		0.414226	0	0.103004	0.149871	0.0213675	0.137694	0.166067	0.0742674		0.338095	0.103093	0.497175	0.0969267	0.239374	0.254933	0.168716	0.0754522		0	0.0897436	0.186667	0.201058	0.477987	0.191091	0.179733	0.080379		a	a	a
824.5	C41H75O13P	PI(32:2)		0.465132	0.025802	0.0543634	0.0111972	0.0156695	0.114433	0.196765	0.087996		0.0126984	0.0855288	0.25838	0.171001	0.235645	0.152651	0.103072	0.0460953		0	0.144444	0.00740741	0.0432099	0.292103	0.097433	0.123131	0.0550657		a	a	a
826.5	C41H77O13P	PI(32:1)		0.0543933	0.0271967	0.0150215	0.0749354	0.0769231	0.049694	0.027879	0.0124679		0.0166667	0.0320733	0.0700565	0.132388	0.098434	0.0699236	0.0473909	0.0211938		0	0.0384615	0.0111111	0.042328	0.188679	0.056116	0.0762385	0.0340949		a	a	a
828.5	C41H79O13P	PI(32:0)		0.0550907	0	0	0.114556	0.019943	0.037918	0.0483916	0.0216414		0.0579365	0.0030546	0.224482	0.0551615	0.0723341	0.0825938	0.0835532	0.0373661		0	0.0162393	0.00740741	0	0.025856	0.00990055	0.0111469	0.00498505		a	a	a
		PI (32)		0.988842	0.0529986	0.172389	0.35056	0.133903	0.339739	0.378829	0.169418		0.425397	0.22375	1.05009	0.455477	0.645787	0.560101	0.312113	0.139581		0	0.288889	0.212593	0.286596	0.984626	0.354541	0.37141	0.1661		a	a	a
848.5	C43H75O13P	PI(34:4)		0.0767085	0.013947	0.0443491	0.0275624	0.0377493	0.0400633	0.0234783	0.0104998		0.115873	0.0565101	0.0195857	0.0843184	0.0126771	0.0577929	0.0435137	0.0194599		0.143791	0.0581197	0.0748148	0.171076	0.148148	0.11919	0.0495849	0.0221751		b	b	a
850.5	C43H77O13P	PI(34:3)		4.21548	2.87657	4.0515	3.99483	2.88248	3.60417	0.666458	0.298049		5.77857	4.17869	6.52203	5.6643	4.68904	5.36653	0.930536	0.416148		5.90093	5.00256	4.15556	6.65608	6.90566	5.72416	1.14857	0.513658		b	a	a
852.5	C43H79O13P	PI(34:2)		5.12692	3.56416	4.46066	4.92679	3.59758	4.33522	0.729919	0.32643		6.96111	5.31195	8.6049	7.36091	5.85831	6.81944	1.29397	0.57868		7.04369	5.72222	4.41704	7.62081	7.01398	6.36355	1.29098	0.577346		b	a	a
854.5	C43H81O13P	PI(34:1)		0.202929	0.0648536	0.133047	0.0516796	0	0.0905018	0.0787489	0.0352176		0.159524	0.135166	0.160452	0.397163	0.0380313	0.178067	0.132389	0.0592063		0.27451	0.233333	0.188889	0.156085	0.0964361	0.189851	0.0687846	0.0307614		a	a	a
		PI (34)		9.62204	6.51953	8.68956	9.00086	6.51781	8.06996	1.45537	0.650863		13.0151	9.68232	15.307	13.5067	10.5981	12.4218	2.27398	1.01695		13.3629	11.0162	8.8363	14.6041	14.1642	12.3967	2.42447	1.08426		b	a	a
872.5	C45H75O13P	PI(36:6)		0.294979	0.129707	0.154506	0.144703	0.16453	0.177685	0.0668167	0.0298814		0.22381	0.316151	0.388701	0.321513	0.268456	0.303726	0.0618911	0.0276785		0.375645	0.323077	0.242222	0.534392	0.404612	0.37599	0.10794	0.0482721		b	a	a
874.5	C45H77O13P	PI(36:5)		0.217573	0.182008	0.16309	0.209302	0.119658	0.178326	0.0393303	0.017589		0.233333	0.210767	0.277966	0.323877	0.201342	0.249457	0.0510465	0.0228287		0.152735	0.271795	0.191111	0.306878	0.316562	0.247816	0.0725348	0.0324386		a	a	a
876.5	C45H79O13P	PI(36:4)		0.188285	0.200837	0.259657	0.191214	0.15812	0.199622	0.0371729	0.0166242		0.259524	0.249714	0.284746	0.297872	0.259508	0.270273	0.0201575	0.00901473		0.196078	0.389744	0.268889	0.357143	0.24109	0.290589	0.0807996	0.0361347		b	ab	a
878.5	C45H81O13P	PI(36:3)		0.198745	0.230126	0.150215	0.152455	0.113248	0.168958	0.0457056	0.0204402		0.319048	0.178694	0.375141	0.368794	0.210291	0.290394	0.0908888	0.0406467		0.229102	0.233333	0.22	0.367725	0.32914	0.27586	0.0678106	0.0303258		b	a	a
880.6	C45H83O13P	PI(36:2)		0.316597	0.184798	0.215308	0.217916	0.11396	0.209716	0.0729934	0.0326436		0.226984	0.241313	0.357815	0.260835	0.193139	0.256018	0.062046	0.0277478		0.190574	0.247009	0.200741	0.336861	0.388539	0.272745	0.0867729	0.038806		a	a	a
882.6	C45H85O13P	PI(36:1)		0.0055788	0	0.0207439	0.0120586	0	0.00767626	0.00883484	0.00395106		0	0.0015273	0	0	0	0.00030546	0.00068303	0.00030546		0	0	0.00814815	0	0	0.00162963	0.00364396	0.00162963		a	a	a
		PI (36)		1.22176	0.927476	0.963519	0.927649	0.669516	0.941983	0.195826	0.0875762		1.2627	1.19817	1.68437	1.57289	1.13274	1.37017	0.243581	0.108933		1.14413	1.46496	1.13111	1.903	1.67994	1.46463	0.336333	0.150413		b	a	a
Total PI				11.8326	7.5	9.82546	10.2791	7.32123	9.35168	1.92296	0.859975		14.7032	11.1042	18.0414	15.5351	12.3766	14.3521	2.71961	1.21625		14.5071	12.7701	10.18	16.7937	16.8288	14.2159	2.82558	1.26364		b	a	a
756.5	C40H70O10PN	PS(34:4)		0.00627615	0	0	0.00258398	0.00641026	0.00305408	0.00318282	0.0014234		0.00714286	0.0045819	0	0.00472813	0	0.00329058	0.00317135	0.00141827		0.00619195	0.0025641	0.00444444	0	0.00419287	0.00347867	0.00233143	0.00104265		a	a	a
758.5	C40H72O10PN	PS(34:3)		0.0683403	0.0516039	0.0636624	0.0663221	0.0591168	0.0618091	0.00666808	0.00298206		0.0587302	0.0771287	0.0964218	0.103231	0.0842655	0.0839554	0.0173923	0.00777808		0.0901273	0.150427	0.0814815	0.126102	0.19427	0.128482	0.0460853	0.02061		b	b	a
760.5	C40H74O10PN	PS(34:2)		0.103208	0.0613668	0.0629471	0.0732127	0.0391738	0.0679816	0.0232768	0.0104097		0.124603	0.110729	0.165725	0.175729	0.0700969	0.129377	0.0428787	0.0191759		0.132783	0.136752	0.0696296	0.130511	0.143256	0.122587	0.0299963	0.0134148		b	a	a
762.5	C40H76O10PN	PS(34:1)		0	0	0.00715308	0	0	0.00143062	0.00319895	0.00143062		0.0103175	0	0	0	0	0.00206349	0.00461411	0.00206349		0	0.0034188	0.00296296	0.00352734	0.00279525	0.00254087	0.00145282	0.000649722		a	a	a
		PS (34)		0.177824	0.112971	0.133763	0.142119	0.104701	0.134275	0.0286654	0.0128196		0.200794	0.19244	0.262147	0.283688	0.154362	0.218686	0.053058	0.0237283		0.229102	0.293162	0.158519	0.260141	0.344514	0.257088	0.0697374	0.0311875		b	a	a
780.5	C42H70O10PN	PS(36:6)		0	0	0.000715308	0.00344531	0.00498575	0.00182927	0.00226431	0.00101263		0.0103175	0.0030546	0.00527307	0.00315209	0.00745712	0.00585087	0.00308086	0.0013778		0.00275198	0.00598291	0.00296296	0.00881834	0.00908456	0.00592015	0.00304956	0.0013638		b	a	a
782.5	C42H72O10PN	PS(36:5)		0.011855	0.0055788	0.00143062	0.0172265	0.00356125	0.00793043	0.00649397	0.00290419		0.00634921	0.0290187	0.012806	0.0110323	0.0216257	0.0161664	0.00906937	0.00405594		0.00550396	0.0119658	0.0125926	0.0229277	0.00978337	0.0125547	0.00642924	0.00287524		a	a	a
784.5	C42H74O10PN	PS(36:4)		0.0223152	0.0097629	0.00357654	0.00947459	0.00356125	0.0097381	0.0076546	0.00342324		0.0206349	0.015273	0.0173258	0.0133964	0.0126771	0.0158614	0.00322076	0.00144037		0.0302718	0.0273504	0.0103704	0.0308642	0.0286513	0.0255016	0.00857037	0.00383278		b	b	a
786.5	C42H76O10PN	PS(36:3)		0.0529986	0.0404463	0.0264664	0.00602929	0.000712251	0.0253306	0.0222143	0.00993453		0.0436508	0.0397098	0.0504708	0.0622537	0.0343028	0.0460776	0.0107941	0.00482728		0.0357757	0.0290598	0.0340741	0.0537919	0.0635919	0.0432587	0.0147169	0.00658159		a	a	a
788.5	C42H78O10PN	PS(36:2)		0.0313808	0.0251046	0.0128755	0.0465116	0.0042735	0.0240292	0.0163963	0.00733264		0.047619	0.0229095	0.0610169	0.0283688	0.0357942	0.0391417	0.015339	0.0068598		0.0474716	0.0512821	0.0311111	0.047619	0.0628931	0.0480754	0.0113821	0.00509022		b	ab	a
790.6	C42H80O10PN	PS(36:1)		0.0013947	0.0013947	0.00786838	0	0.0014245	0.00241646	0.00310784	0.00138987		0	0.0015273	0	0	0.01044	0.00239345	0.0045465	0.00203325		0	0	0	0	0	0	0	0		a	a	a
		PS (36)		0.119944	0.0822873	0.0529328	0.0826873	0.0185185	0.071274	0.037881	0.0169409		0.128571	0.111493	0.146893	0.118203	0.122297	0.125491	0.0134794	0.00602818		0.121775	0.125641	0.0911111	0.164021	0.174004	0.135311	0.0337335	0.0150861		b	a	a
808.5	C44H74O10PN	PS(38:6)		0	0	0	0.00258398	0.0042735	0.0013715	0.00197071	0.000881328		0	0.00229095	0	0.00472813	0.00223714	0.00185124	0.00196678	0.000879572		0	0.00769231	0	0.00793651	0.00209644	0.00354505	0.00399117	0.00178491		a	a	a
810.5	C44H76O10PN	PS(38:5)		0.00209205	0.00209205	0	0	0.00213675	0.00126417	0.00115417	0.00051616		0	0	0.00225989	0.0070922	0.00447427	0.00276527	0.00304926	0.00136367		0.00206398	0.0025641	0.00444444	0.0026455	0	0.00234361	0.00159091	0.000711476		a	a	a
812.5	C44H78O10PN	PS(38:4)		0.0083682	0.0041841	0.00214592	0.00516796	0.0149573	0.00696469	0.00500079	0.00223642		0.0047619	0	0.00225989	0.0141844	0.0134228	0.0069258	0.00650612	0.00290963		0.00206398	0.00769231	0	0.0026455	0.00419287	0.00331893	0.0028694	0.00128324		a	a	a
814.6	C44H80O10PN	PS(38:3)		0.0230126	0.0167364	0.0214592	0.0206718	0.0320513	0.0227863	0.00567284	0.00253697		0.0428571	0.0297824	0.0474576	0.0567376	0.0223714	0.0398412	0.0137747	0.00616023		0.0330237	0.0512821	0.0577778	0.0634921	0.0524109	0.0515973	0.011461	0.00512554		b	a	a
816.6	C44H82O10PN	PS(38:2)		0.0264993	0.0746165	0.0357654	0.0353144	0.022792	0.0389975	0.0206854	0.0092508		0.018254	0.0656739	0.0489642	0.0606777	0.0551827	0.0497505	0.0186756	0.008352		0.0591675	0.0632479	0.037037	0.0467372	0.0517121	0.0515803	0.0103523	0.00462967		a	a	a
818.6	C44H84O10PN	PS(38:1)		0.0167364	0	0.00214592	0.00516796	0.00641026	0.00609211	0.00646031	0.00288914		0	0	0.0112994	0	0	0.00225989	0.00505326	0.00225989		0	0	0	0	0	0	0	0		a	a	a
		PS (38)		0.0767085	0.097629	0.0615165	0.0689061	0.0826211	0.0774762	0.0137963	0.00616991		0.065873	0.0977472	0.112241	0.14342	0.0976883	0.103394	0.0280741	0.0125551		0.0963192	0.132479	0.0992593	0.123457	0.110412	0.112385	0.015497	0.00693046		b	ab	a
840.6	C46H82O10PN	PS(40:4)		0.00069735	0.00069735	0.0135908	0.00602929	0	0.00420297	0.00578168	0.00258565		0	0	0	0.00551615	0.000745712	0.00125237	0.0024053	0.00107568		0.000687994	0	0.00740741	0	0	0.00161908	0.00324946	0.0014532		a	a	a
842.6	C46H84O10PN	PS(40:3)		0.0550907	0.0425384	0.0543634	0.0732127	0.019943	0.0490296	0.0196098	0.00876977		0.0555556	0.0420008	0.0911488	0.0693459	0.038777	0.0593656	0.0215042	0.00961697		0.0811834	0.034188	0.0585185	0.0537919	0.0803634	0.061609	0.0197323	0.00882454		a	a	a
844.6	C46H86O10PN	PS(40:2)		0.0543933	0.0627615	0.120172	0.0801034	0.0662393	0.0767338	0.0259936	0.0116247		0.107143	0.0893471	0.115254	0.111111	0.0894855	0.102468	0.0122551	0.00548065		0.0928793	0.0717949	0.0977778	0.0925926	0.100629	0.0911347	0.0113299	0.0050669		b	a	ab
846.6	C46H88O10PN	PS(40:1)		0	0.00627615	0	0.0129199	0	0.00383921	0.00575795	0.00257504		0.00238095	0.0045819	0	0.00472813	0	0.0023382	0.00232821	0.00104121		1.39861e-18	0	0.00222222	0	0	0.000444444	0.000993808	0.000444444		a	a	a
		PS (40)		0.110181	0.112273	0.188126	0.172265	0.0861823	0.133806	0.0439305	0.0196463		0.165079	0.13593	0.206403	0.190701	0.129008	0.165424	0.0335945	0.0150239		0.174751	0.105983	0.165926	0.146384	0.180992	0.154807	0.0302563	0.013531		a	a	a
868.6	C48H86O10PN	PS(42:4)		0.013947	0.011855	0.0164521	0.0611542	0.00783476	0.0222486	0.021977	0.0098284		0.0230159	0.0221459	0.0218456	0.00866824	0.01044	0.0172231	0.0070419	0.00314923		0.0116959	0.0606838	0.0237037	0.0255732	0.0391335	0.032158	0.0186809	0.00835437		a	a	a
870.6	C48H88O10PN	PS(42:3)		0.0774059	0.0523013	0.10515	0.0981912	0.0662393	0.0798576	0.0219469	0.00981493		0.1	0.126002	0.149153	0.12766	0.102908	0.121145	0.0201875	0.00902814		0.0660475	0.123077	0.0711111	0.156085	0.104822	0.104228	0.037414	0.016732		b	a	ab
872.6	C48H90O10PN	PS(42:2)		0.0781032	0.0822873	0.114449	0.0887166	0.0669516	0.0861016	0.0177177	0.00792361		0.11746	0.0855288	0.170245	0.171001	0.0812826	0.125103	0.0438439	0.0196076		0.132783	0.134188	0.0740741	0.127866	0.136967	0.121176	0.0265365	0.0118675		a	a	a
874.6	C48H92O10PN	PS(42:1)		0	0	0	0	0	0	0	0		0	0.00534555	0	0	0	0.00106911	0.0023906	0.00106911		0	0	0	0	0	0	0	0		a	a	a
		PS (42)		0.169456	0.146444	0.236052	0.248062	0.141026	0.188208	0.0504816	0.0225761		0.240476	0.239023	0.341243	0.307329	0.194631	0.26454	0.0588041	0.026298		0.210526	0.317949	0.168889	0.309524	0.280922	0.257562	0.0651298	0.0291269		a	a	a
898.6	C50H92O10PN	PS(44:3)		0.00069735	0.0027894	0.00500715	0	0.000712251	0.00184123	0.00205519	0.00091911		0	0.00992745	0.00301318	0.00551615	0.000745712	0.0038405	0.00402711	0.00180098		0.000687994	0.00598291	0.00296296	0.00352734	0.00279525	0.00319129	0.00189615	0.000847983		a	a	a
900.7	C50H94O10PN	PS(44:2)		0.00627615	0.0083682	0	0.00258398	0.0042735	0.00430037	0.00323616	0.00144725		0.0119048	0.00687285	0.0271186	0	0.00671141	0.0105215	0.0101969	0.00456021		0.00206398	0.0025641	0	0.021164	0.00838574	0.00683557	0.00859427	0.00384348		a	a	a
		PS (44)		0.0069735	0.0111576	0.00500715	0.00258398	0.00498575	0.0061416	0.00320671	0.00143408		0.0119048	0.0168003	0.0301318	0.00551615	0.00745712	0.014362	0.00983104	0.00439657		0.00275198	0.00854701	0.00296296	0.0246914	0.011181	0.0100269	0.00896371	0.00400869		a	a	a
Total PS				0.661088	0.562762	0.677396	0.716624	0.438034	0.611181	0.112158	0.0501585		0.812698	0.793433	1.09906	1.04886	0.705444	0.891898	0.171963	0.0769041		0.835225	0.983761	0.686667	1.02822	1.10203	0.92718	0.166045	0.0742576		b	a	a
666.5	C35H69O8P	PA(32:0)		0	0.0041841	0.00214592	0	0	0.001266	0.00187735	0.000839579		0	0	0	0	0	0	0	0		0	0	0	0	0	0	0	0		a	a	a
682.4	C37H61O8P	PA(34:6)		0	0	0.0100143	0.00172265	0.0014245	0.00263229	0.00420233	0.00187934		0	0.00381825	0	0.0157604	0	0.00391574	0.00682469	0.00305209		0.00137599	0	0	0	0	0.000275198	0.000615361	0.000275198		a	a	a
684.4	C37H63O8P	PA(34:5)		0	0	0	0	0.00498575	0.000997151	0.0022297	0.000997151		0.00793651	0.00076365	0	0	0.00745712	0.00323146	0.00409171	0.00182987		0	0.0111111	0.00518519	0	0	0.00325926	0.00493024	0.00220487		a	a	a
686.4	C37H65O8P	PA(34:4)		0.00069735	0	0.000715308	0	0	0.000282532	0.000386924	0.000173038		0.00793651	0	0	0.00788022	0	0.00316335	0.00433164	0.00193717		0.00894393	0	0	0.0273369	0.00279525	0.00781521	0.0115079	0.00514647		a	a	a
688.5	C37H67O8P	PA(34:3)		0.154114	0.095537	0.0808298	0.0947459	0.0420228	0.09345	0.040281	0.0180142		0.130159	0.125239	0.1258	0.195429	0.106637	0.136653	0.0340804	0.0152412		0.127279	0.150427	0.0637037	0.216049	0.206848	0.152862	0.0622832	0.0278539		a	a	a
690.5	C37H69O8P	PA(34:2)		0.200139	0.2106	0.220315	0.185185	0.140313	0.191311	0.0313428	0.0140169		0.294444	0.232913	0.306591	0.315997	0.214019	0.272793	0.0461585	0.0206427		0.244926	0.217094	0.145926	0.253086	0.259259	0.224058	0.0465574	0.0208211		b	a	ab
692.5	C37H71O8P	PA(34:1)		0.0104603	0.0481172	0.00429185	0.0180879	0.0384615	0.0238837	0.0186909	0.00835881		0	0	0	0.0165485	0.00894855	0.0050994	0.00748179	0.00334596		0.00206398	0.0102564	0	4.48166e-19	3.5515e-19	0.00246408	0.00444678	0.00198866		a	b	b
		PA (34)		0.365411	0.358438	0.318312	0.299742	0.227208	0.313822	0.0556158	0.0248721		0.440476	0.362734	0.432392	0.551615	0.337062	0.424856	0.0835699	0.0373736		0.384589	0.388889	0.214815	0.496473	0.468903	0.390734	0.109863	0.0491324		a	a	a
710.4	C39H65O8P	PA(36:6)		0.0083682	0.0230126	1.45413e-18	0.0284238	0.025641	0.0170891	0.0122962	0.00549904		0.0166667	0.0137457	0.00677966	0.0425532	0.0246085	0.0208707	0.0137031	0.00612821		0.00825593	0.0230769	0.0177778	0.0687831	0.0230608	0.0281909	0.0234842	0.0105025		a	a	a
712.5	C39H67O8P	PA(36:5)		0.114365	0.0641562	0.0851216	0.0275624	0.0655271	0.0713465	0.0317923	0.0142179		0.170635	0.106911	0.0986817	0.14342	0.0842655	0.120783	0.035398	0.0158305		0.0983832	0.11453	0.0659259	0.128748	0.127184	0.106954	0.0259729	0.0116154		b	a	ab
714.5	C39H69O8P	PA(36:4)		0.136681	0.0739191	0.0886981	0.0525409	0.0584046	0.0820487	0.033633	0.0150411		0.124603	0.0534555	0.186064	0.187549	0.0835198	0.127038	0.0601245	0.0268885		0.128655	0.0931624	0.0518519	0.117284	0.128581	0.103907	0.0325016	0.0145352		a	a	a
716.5	C39H71O8P	PA(36:3)		0.0230126	0.0209205	0.0128755	0.0103359	0.00854701	0.0151383	0.0064627	0.00289021		0.0285714	0.0137457	0.00903955	0.0141844	0.033557	0.0198196	0.0106086	0.00474431		0.0185759	0	0.0111111	0.0238095	0.0314465	0.0169886	0.0120544	0.00539089		a	a	a
718.5	C39H73O8P	PA(36:2)		0.0251046	0.0083682	0.0214592	0.00516796	0	0.01202	0.0107828	0.0048222		0.0214286	0.0389462	0.0474576	0.0260047	0	0.0267674	0.0181796	0.00813015		0.0288958	0.0153846	0.00222222	0.026455	0.0167715	0.0179458	0.0105768	0.00473011		a	a	a
		PA (36)		0.307531	0.190377	0.208155	0.124031	0.15812	0.197643	0.0693173	0.0309997		0.361905	0.226804	0.348023	0.413712	0.225951	0.315279	0.0847679	0.0379094		0.282766	0.246154	0.148889	0.365079	0.327044	0.273986	0.0830875	0.0371579		b	a	ab
Total PA				0.672943	0.548815	0.526466	0.423773	0.385328	0.511465	0.113243	0.0506437		0.802381	0.589538	0.780414	0.965327	0.563013	0.740135	0.166027	0.0742496		0.667355	0.635043	0.363704	0.861552	0.795947	0.66472	0.192004	0.0858667		a	a	a
Total				298.063	256.628	301.385	255.912	227.61	267.92	31.3255	14.0092		277.211	405.136	518.309	421.065	385.195	401.383	86.2469	38.5708		398.339	531.228	386.478	551.551	452.188	463.957	75.2416	33.6491		b	a	a
