# Supplementary material for: Plastid Phosphatidylglycerol Homeostasis Is Required for Plant Growth and Metabolism in Arabidopsis thaliana
Source: Metabolites. 2023 Feb 21;13(3):318. doi: 10.3390/metabo13030318 (PMC10058643; doi:10.3390/metabo13030318)
Supplement: Supplementary file 1 [file metabolites-13-00318-s001.zip › Table S5.xlsx]

## Sheet: Sheet1
Table S5. Lipidomics results of Col, fad4-2 and OX-FAD4.
Mol % of total lipids
							Col								fad4-2								OX-FAD4					Significance
Mass	Compound Formula	Compound Name		Col_1	Col_2	Col_3	Col_4	Col_5	Mean	SD		fad4-2_1	fad4-2_2	fad4-2_3	fad4-2_4	fad4-2_5	Mean	SD		OXFAD4_1	OXFAD4_2	OXFAD4_3	OXFAD4_4	OXFAD4_5	Mean	SD		Col	fad4-2	OX-FAD4
926.6	C49H80O15	DGDG(34:6)		0.535418	0.447141	1.05996	0.790437	1.07146	0.780883	0.288983		0.46495	0.502431	0.612378	0.688899	0.553968	0.564525	0.0889397		0.608218	0.914267	0.818406	0.706281	0.878484	0.785131	0.126505		a	a	a
928.6	C49H82O15	DGDG(34:5)		0.189625	0.206112	0.198179	0.210188	0.327008	0.226222	0.0568881		0.141861	0.216391	0.231086	0.208859	0.205112	0.200662	0.0343423		0.244047	0.206826	0.261909	0.229751	0.39261	0.267029	0.0730392		a	a	a
930.6	C49H84O15	DGDG(34:4)		0.0448424	0.0719194	0.235125	0.0953056	0.165121	0.122463	0.077184		0.0991072	0.208035	0.138894	0.0857458	0.0853102	0.123418	0.0521102		0.131984	0.122707	0.0932766	0.132489	0.0671735	0.109526	0.0285621		a	a	a
932.6	C49H86O15	DGDG(34:3)		1.39375	1.56834	2.48791	2.27764	3.49822	2.24517	0.83862		1.72191	2.40654	2.18855	1.82424	2.00738	2.02972	0.275992		2.25707	2.63259	2.24415	2.13148	2.30656	2.31437	0.189068		a	a	a
934.6	C49H88O15	DGDG(34:2)		0.164942	0.334688	0.366294	0.405007	1.03109	0.460404	0.33193		0.346899	0.974828	0.429229	0.308797	0.635309	0.539012	0.274394		0.417108	0.566607	0.527715	0.312304	0.496847	0.464116	0.101091		a	a	a
936.6	C49H90O15	DGDG(34:1)		0	0	0.575154	0.413421	0.241996	0.246114	0.253683		0.125494	0.407775	0.108034	0	0.0742108	0.143103	0.155576		0.218197	0.609511	0.54784	0.265139	0.231553	0.374448	0.188482		a	a	a
954.6	C51H84O15	DGDG(36:6)		9.24184	10.2336	11.1738	12.6957	13.4409	11.3572	1.72513		9.61261	12.8317	11.3344	11.3905	10.8973	11.2133	1.15405		9.83007	12.079	11.0796	11.202	10.9158	11.0213	0.80388		a	a	a
956.6	C51H86O15	DGDG(36:5)		1.08364	1.43601	1.01169	1.43599	1.88041	1.36955	0.346273		0.982317	1.65281	1.11553	1.17294	1.34173	1.25306	0.258019		1.16279	1.61444	1.38198	1.16429	0.913636	1.24743	0.263769		a	a	a
958.6	C51H88O15	DGDG(36:4)		0.421892	0.619558	0.590976	0.63985	0.994696	0.653394	0.209347		0.530275	0.956771	0.770508	0.40998	0.816628	0.696832	0.222133		0.841763	0.793895	0.445619	0.404051	0.416352	0.580336	0.217984		a	a	a
960.6	C51H90O15	DGDG(36:3)		0.265701	0.233059	0.166533	0.156057	0.519666	0.268203	0.147808		0.187144	0.237251	0.138312	0.156956	0.211146	0.186162	0.0399306		0.188202	0.288586	0.223608	0.218346	0.229595	0.229668	0.0365911		a	a	a
962.6	C51H92O15	DGDG(36:2)		0.0170271	0.0116243	0	0.103028	0.0665837	0.0396526	0.0436221		0.0308567	0.125558	0.0301978	0.0201706	0.0153799	0.0444326	0.0458284		0.049128	0.0522004	0	0.0537383	0	0.0310133	0.0283598		a	a	a
964.7	C51H94O15	DGDG(36:1)		0	0.0688397	0	0	0	0.0137679	0.0307861		0	0	0	0.272927	0	0.0545854	0.122057		0	0	0	0	0	0	0		a	a	a
982.6	C53H88O15	DGDG(38:6)		0.36878	0.293475	0.209749	0.368124	0.400936	0.328213	0.077084		0.171779	0.386177	0.246346	0.251717	0.379201	0.287044	0.0928851		0.292753	0.377492	0.157165	0.32696	0.44894	0.320662	0.108668		a	a	a
984.6	C53H90O15	DGDG(38:5)		0.0339243	0.0142661	0.0385677	0.00588999	0.0774492	0.0340195	0.0277862		0.0841003	0.0556057	0.0962858	0.0100593	0.127288	0.0746678	0.0443362		0.0684386	0.093116	0.0975092	0.0633535	0.0224083	0.0689651	0.0299889		a	a	a
986.6	C53H92O15	DGDG(38:4)		0.0653139	0.159758	0.0178994	0.196193	0.0427665	0.0963861	0.0774243		0.018013	0.0179855	0.00478401	0.0389116	0.00588847	0.0171165	0.0137363		0.0516708	0.0215863	0.0218817	0	0.0245977	0.0239473	0.018387		a	b	b
988.7	C53H94O15	DGDG(38:3)		0	0.0252326	0	0.0918358	0.0102819	0.02547	0.0385117		0.0425358	0.0506241	0.0162985	0	0.0109242	0.0240765	0.0215562		0.0256606	0.0108027	0.00136903	0	0.00275965	0.0081184	0.0106667		a	a	a
		Total DGDG		13.8267	15.7236	18.1318	19.8846	23.7686	18.2671	3.84343		14.5599	21.0305	17.4609	16.8407	17.3667	17.4517	2.32115		16.3871	20.3836	17.9021	17.2102	17.3473	17.8461	1.51855		a	a	a
764.5	C43H70O10	MGDG(34:6)		37.2949	37.787	36.0715	29.5354	28.6701	33.8718	4.40872		31.5591	33.9349	36.7352	33.4945	33.842	33.9132	1.84975		38.8576	35.349	37.6351	38.1218	34.3723	36.8672	1.91409		a	a	a
766.5	C43H72O10	MGDG(34:5)		6.838	6.10119	6.14975	5.24635	4.92535	5.85213	0.76623		5.53879	5.53299	5.93225	5.62323	5.72982	5.67141	0.166221		6.28636	5.87756	6.19826	6.75698	5.90803	6.20544	0.355936		a	a	a
768.5	C43H74O10	MGDG(34:4)		1.04845	0.901166	1.08757	1.13116	0.802133	0.994097	0.137808		0.772387	0.811341	1.00338	0.747726	0.911503	0.849268	0.106401		0.897661	0.83669	0.972568	0.977895	0.996373	0.936237	0.0672112		a	a	a
770.5	C43H76O10	MGDG(34:3)		0.554267	1.0129	0.44301	0.549662	0.651277	0.642222	0.219926		0.919825	0.824897	0.641754	0.556186	0.812548	0.751042	0.148019		0.987394	0.871077	0.914238	0.897691	0.747444	0.883569	0.0874723		b	ab	a
772.6	C43H78O10	MGDG(34:2)		0.124909	0.147794	0.121175	0.158375	0.044505	0.119352	0.0446319		0.150943	0	0.286395	0.0911836	0.143689	0.134442	0.104155		0.0973924	0.307124	0.242881	0	0.0358877	0.136657	0.13296		a	a	a
774.6	C43H80O10	MGDG(34:1)		0	0	0	0	0.0292064	0.00584128	0.0130615		0.0167008	0.255095	0.0171982	0.0651905	0	0.0708369	0.10584		0	0	0	0	0	0	0		a	a	a
792.5	C45H74O10	MGDG(36:6)		13.9227	14.3586	12.89	16.1741	17.5456	14.9782	1.86277		12.3812	15.7284	14.0324	16.0772	16.9726	15.0383	1.82819		14.4091	16.1759	14.6881	14.2488	14.5646	14.8173	0.777214		a	a	a
794.5	C45H76O10	MGDG(36:5)		1.82321	2.0864	1.82122	1.713	2.48246	1.98526	0.310131		1.61659	2.32671	1.95229	1.87829	2.18235	1.99125	0.275544		2.0727	2.28284	1.76848	1.83663	1.53862	1.89985	0.286489		a	a	a
796.6	C45H78O10	MGDG(36:4)		0.581036	0.725003	0.538503	0.894913	1.09327	0.766544	0.229874		0.757696	0.859656	0.699608	0.712309	0.886069	0.783068	0.0852804		0.688459	0.858112	0.576743	0.676199	0.499904	0.659884	0.134984		a	a	a
798.6	C45H80O10	MGDG(36:3)		0.0705001	0.00579703	0	0	0.13122	0.0415035	0.0583308		0.0344513	0.155005	0.0397255	0.136682	0	0.0731727	0.068378		0.0242378	0.0940144	0.0543049	0	0.0570769	0.0459268	0.0356603		a	a	a
800.6	C45H82O10	MGDG(36:2)		0	0	0	0	0	0	0		0	0	0	0	0	0	0		0	0	0	0	0	0	0
802.6	C45H84O10	MGDG(36:1)		0.0584901	0	0	0	0	0.011698	0.0261576		0	0	0	0	0	0	0		0	0	0	0	0	0	0		a	a	a
820.6	C47H78O10	MGDG(38:6)		0.275683	0.209803	0.0381722	0.101672	0.71295	0.267656	0.265477		0.180965	0.225407	0.0764231	0.131395	0.164474	0.155733	0.0557897		0.096217	0.164847	0.150137	0.124842	0.316743	0.170557	0.0857851		a	a	a
822.6	C47H80O10	MGDG(38:5)		0	0.0535546	0.00553793	0	0.117999	0.0354183	0.0513573		0	0.0823876	0.0524425	0.0240176	0.0529156	0.0423526	0.031409		0.0234605	0.029899	0.0389717	0	0.0150033	0.0214669	0.0148669		a	a	a
824.6	C47H82O10	MGDG(38:4)		0	0	0.00563682	0.0256635	0.0790138	0.0220628	0.03354		0	0.00636167	0	0	0	0.00127233	0.00284503		0	0.0353962	0	0	0	0.00707923	0.0158296		a	a	a
826.6	C47H84O10	MGDG(38:3)		0.0274068	0.0469715	0	0	0	0.0148757	0.0215118		0	0	0	0	0	0	0		0	0.0171235	0	0	0	0.00342469	0.00765785		a	a	a
		Total MGDG		62.6196	63.4362	59.1721	55.5302	57.285	59.6086	3.38892		53.9287	60.7432	61.469	59.538	61.6979	59.4753	3.21293		64.4406	62.8996	63.2397	63.6408	59.0519	62.6545	2.09429		a	a	a
738.5	C38H73O10P	PG(32:1)		0.189976	0.147281	0.216217	0.176363	0.113279	0.168623	0.0396845		0.0460941	0.00263892	0.00465079	0.0138491	0.00561421	0.0145694	0.0181331		0.321078	0.274964	0.26373	0.224315	0.329016	0.282621	0.0431467		b	c	a
740.5	C38H75O10P	PG(32:0)		0.138505	0.137227	0.207435	0.182085	0.176803	0.168411	0.0301958		0.338692	0.270489	0.253468	0.310107	0.256899	0.285931	0.0370924		0.0120901	0.0339481	0.0116915	0.0294184	0.0015454	0.0177387	0.013508		b	a	c
760.5	C40H71O10P	PG(34:4)		2.68587	2.1209	2.22482	2.61886	1.85941	2.30197	0.347273		0.0271984	0.0122521	0.00639483	0.0189021	0.00271031	0.0134916	0.00981436		2.58123	2.52326	3.33304	2.93816	4.14369	3.10388	0.66548		b	c	a
762.5	C40H73O10P	PG(34:3)		2.23479	2.13829	2.48068	2.14867	1.43257	2.087	0.391001		5.9951	3.37762	4.29645	4.99578	4.16942	4.56688	0.983514		1.2819	1.29116	1.21898	1.32814	1.51048	1.32613	0.110282		b	a	b
764.5	C40H75O10P	PG(34:2)		1.28491	0.958412	1.06067	1.32239	0.918751	1.10903	0.18553		1.95886	1.11268	1.1688	1.25128	1.13059	1.32444	0.358637		0.620567	0.697304	0.757649	0.742815	0.944705	0.752608	0.119912		a	a	b
766.5	C40H77O10P	PG(34:1)		0.539981	0.482059	0.440265	0.521348	0.44811	0.486353	0.0438908		0.968263	0.537962	0.541671	0.716035	0.553677	0.663522	0.185946		0.124528	0.129035	0.123815	0.157484	0.188848	0.144742	0.0282886		b	a	c
768.5	C40H79O10P	PG(34:0)		0.0524071	0.113857	0.0510281	0.0683239	0.0203402	0.0611913	0.0341828		0.071861	0.046181	0.0739766	0.053712	0.077631	0.0646723	0.0138585		0.0117447	0.0186634	0	0	0	0.00608162	0.00867943		a	a	b
782.5	C42H69O10P	PG(36:7)		0	0.0138585	0.0149524	0.00403885	0	0.00656996	0.00735058		0	0	0	0	0	0	0		0.017617	0.0149629	0.00919988	0.0282992	0.0333807	0.0206919	0.00991489		b	b	a
784.5	C42H71O10P	PG(36:6)		0.0320526	0.0282605	0.0389237	0.018848	0.0071973	0.0250564	0.012339		0.0606954	0.0371333	0.0617683	0.042483	0.0439457	0.0492051	0.0112742		0.0112265	0.014802	0.0210831	0.012311	0.0197812	0.0158407	0.0044113		b	a	b
786.5	C42H73O10P	PG(36:5)		0.0505354	0.00489124	0.0242087	0.0232234	0.0215919	0.0248901	0.0163689		0.0455215	0.0367563	0.0322648	0.0196507	0.00871171	0.028581	0.014508		0.021244	0.0164109	0.0206997	0.0235027	0.0491438	0.0262003	0.0130799		a	a	a
788.5	C42H75O10P	PG(36:4)		0.0364978	0.0138585	0.0192245	0.0272622	0.00563267	0.0204952	0.0119209		0.049816	0.0243157	0.00610416	0.0595136	0.0203273	0.0320154	0.0220244		0.01399	0.0236511	0.0195497	0.0306975	0.030599	0.0236974	0.00721235		a	a	a
790.5	C42H77O10P	PG(36:3)		0.0273734	0.0260866	0.0185125	0.0100971	0.0140817	0.0192303	0.00747926		0.0257669	0.0124406	0.0327008	0.0247038	0.0191658	0.0229556	0.00759699		0.0165807	0.0101362	0	0.0158284	0.00741794	0.00999264	0.00678161		ab	a	b
792.5	C42H79O10P	PG(36:2)		0.0154414	0.0228258	0.0220726	0.021204	0.00469389	0.0172475	0.00759783		0.00944787	0.014137	0.0122083	0.0123519	0.0191658	0.0134622	0.00360229		0.0196896	0.0096535	0.0114999	0.0100726	0.0203993	0.014263	0.00532785		a	a	a
794.6	C42H81O10P	PG(36:1)		0	0	0	0	0.00344219	0.000688437	0.00153939		0	0.0111211	0.013807	0.0014972	0.00212953	0.00571098	0.00628518		0.00189987	0	0	0	0	0.000379974	0.000849648		a	a	a
		Total PG		7.28833	6.2078	6.81901	7.14271	5.0259	6.49675	0.921221		9.59731	5.49573	6.50427	7.51987	6.30999	7.08543	1.57833		5.05539	5.05795	5.79094	5.54105	7.279	5.74487	0.914396		a	a	a
500.3	C22H43O9P	LPG(16:1)		0.119086	0.0975531	0.11155	0.0875084	0.063524	0.0958442	0.0218165		0	0.115735	0.0491239	0	0.0532382	0.0436195	0.0477725		0.09413	0.0867206	0.0314329	0.0257411	0.0735612	0.0623172	0.031724		a	b	ab
502.3	C22H45O9P	LPG(16:0)		0.169621	0.265486	0.239713	0.196557	0.109524	0.19618	0.0610598		0	0.14514	0.0168591	0.0711169	0.0816965	0.0629626	0.057577		0.170816	0.0413492	0.0544326	0.0641129	0.0503801	0.0762181	0.05351		a	b	b
524.3	C24H43O9P	LPG(18:3)		0.177108	0.156792	0	0.0104337	0.139252	0.0967171	0.0846757		0.0724336	0	0.027178	0.0434188	0.152939	0.0591939	0.0586114		0.0675318	0.086077	0.0260663	0.0222237	0.123014	0.0649826	0.0423141		a	a	a
526.3	C24H45O9P	LPG(18:2)		0.18904	0.0630427	0.0557749	0.19925	0.0960683	0.120635	0.0688963		0.253661	0.127422	0.108276	0.133251	0.115188	0.14756	0.0601225		0.0478422	0.0547032	0.0749407	0.0826593	0.0822155	0.0684722	0.01618		ab	a	b
528.3	C24H47O9P	LPG(18:1)		0.452479	0.245921	0.231881	0.381335	0.580791	0.378481	0.146182		0.390512	0.103295	0.12499	0.0514662	0.0758887	0.14923	0.137706		0.0252165	0.165879	0.155631	0.140857	0.0717067	0.111858	0.0608157		a	b	b
		Total LysoPG		1.10733	0.828794	0.638919	0.875084	0.989159	0.887858	0.176107		0.716606	0.491592	0.326427	0.299253	0.47895	0.462566	0.166473		0.405536	0.434729	0.342504	0.335594	0.400878	0.383848	0.0429742		a	b	b
494.3	C24H48O7PN	LPC(16:1)		0.00421129	0.00407604	0.00569616	0.00302914	0.0103266	0.00546783	0.00287761		0.0128835	0	0.00174404	0.00393015	0.00348468	0.00440847	0.00498601		0	0.000482675	0.00172498	0.00431683	0.0023181	0.00176852	0.00170139		a	a	a
496.3	C24H50O7PN	LPC(16:0)		0.0114641	0.0076086	0.0059335	0.00336571	0.012517	0.00817778	0.00381266		0.011452	0.00980169	0.00755753	0.0226451	0.00251672	0.0107946	0.0074306		0.0120901	0.00981439	0.00306663	0.00255812	0.00664523	0.00683489	0.00415395		a	a	a
518.3	C26H48O7PN	LPC(18:3)		0.00701881	0.00407604	0.00854423	0.0121165	0.0122041	0.00879195	0.00346919		0.00858897	0.0130061	0.00654017	0.0117904	0.0121964	0.0104244	0.00274441		0.00725406	0.0115842	0.00632492	0.00239824	0.00463621	0.00643952	0.0034179		a	a	a
520.3	C26H50O7PN	LPC(18:2)		0.0210564	0.0138585	0.0192245	0.00605827	0.00187756	0.0124151	0.00828513		0.0317792	0.0169645	0.0244166	0.0145977	0.013358	0.0202232	0.0077544		0.0165807	0.00627477	0.0201247	0.00767436	0.0166904	0.013469	0.00611746		a	a	a
522.3	C26H52O7PN	LPC(18:1)		0	0.00733687	0.00996827	0.00504856	0.00375511	0.00522176	0.00375669		0.00687118	0.00226193	0.00348809	0.00505305	0	0.00353485	0.00262458		0.00207259	0	0.00344996	0.000959296	0.00695431	0.00268723	0.00270991		a	a	a
524.4	C26H54O7PN	LPC(18:0)		0	0.00516298	0	0	0	0.0010326	0.00230895		0.00200409	0.00188494	0.00101736	0.00131005	0	0.00124329	0.000804954		0.0032816	0	0	0	0.00247265	0.00115085	0.00160161		a	a	a
		Total LysoPC		0.0437506	0.042119	0.0493667	0.0296182	0.0406804	0.041107	0.00721819		0.0735788	0.0439191	0.0447638	0.0593265	0.0315557	0.0506288	0.0161675		0.041279	0.028156	0.0346912	0.0179069	0.0397169	0.03235	0.00956129		ab	a	b
452.3	C21H42O7PN	LPE(16:1)		0	0	0.0121043	0.00908741	0.008449	0.00592815	0.00558495		0	0	0.00872022	0.0022458	0	0.0021932	0.00377608		0	0	0	0	0.00741794	0.00148359	0.0033174		a	a	a
454.3	C21H44O7PN	LPE(16:0)		0.0149735	0.00597819	0	0	0	0.00419033	0.00656028		0	0.0109327	0.00406944	0.0147848	0.0089053	0.00773845	0.00580003		0.0032816	0.0112624	0.0272163	0.00543601	0.0163813	0.0127155	0.00958922		a	a	a
476.3	C23H42O7PN	LPE(18:3)		0.017547	0	0.0185125	0	0.0366123	0.0145344	0.0152875		0	0.00678578	0.00305208	0.0398629	0.00580781	0.0111017	0.0162934		0.0108811	0.00337872	0.0074749	0	0.00509983	0.00536691	0.00411332		a	a	a
478.3	C23H44O7PN	LPE(18:2)		0.00889049	0.00951075	0.0446199	0	0	0.0126042	0.0184804		0.0143149	0.0032044	0.00813888	0.0228323	0.000387187	0.00977554	0.00901505		0.00863578	0.00321783	0	0.0036773	0	0.00310618	0.00354302		a	a	a
480.3	C23H46O7PN	LPE(18:1)		0	0.0130433	0.0106803	0.0080777	0.0159592	0.00955211	0.00608131		0	0.00678578	0	0.00168435	0.00696937	0.0030879	0.00352776		0.00829035	0.0144802	0.0074749	0	0	0.0060491	0.00615068		a	a	a
		Total LysoPE		0.041411	0.0285323	0.085917	0.0171651	0.0610206	0.0468092	0.0272642		0.0143149	0.0277086	0.0239806	0.0814102	0.0220697	0.0338968	0.0270068		0.0310888	0.0323392	0.0421661	0.00911331	0.028899	0.0287213	0.0120827		a	a	a
734.6	C40H80O8PN	PC(32:0)		0.00023396	0.00271736	0.00664552	0.00437542	0.00406804	0.00360806	0.00235608		0.00372189	0.00245042	0.00188938	0.0041173	0.000193594	0.00247452	0.00156527		0.00120901	0.00257427	0.00421661	0.00159883	0	0.00191974	0.00158095		a	a	a
754.5	C42H76O8PN	PC(34:4)		0.0271394	0.0437495	0.0339396	0.0632753	0.0438096	0.0423827	0.0136386		0.0692843	0.0286511	0.0360436	0.0368685	0.0323301	0.0406355	0.016345		0.0407609	0.0370051	0.0446578	0.0319765	0.0415713	0.0391943	0.00486937		a	a	a
756.5	C42H78O8PN	PC(34:3)		1.05914	1.06629	1.25315	1.34999	0.992288	1.14417	0.1505		1.57693	0.957361	1.07172	1.17624	1.18073	1.19259	0.233491		1.13992	1.04837	1.14309	1.084	1.34682	1.15244	0.115695		a	a	a
758.6	C42H80O8PN	PC(34:2)		1.60731	1.71601	1.77364	1.79022	1.49266	1.67597	0.125014		2.2589	1.41088	1.62763	1.75678	1.62735	1.73631	0.317454		1.45081	1.33073	1.45301	1.36076	1.65188	1.44944	0.125451		a	a	a
760.6	C42H82O8PN	PC(34:1)		0.163304	0.166031	0.142167	0.169295	0.139565	0.156072	0.0140728		0.224745	0.133831	0.160307	0.168809	0.137451	0.165029	0.0365254		0.14439	0.114233	0.155056	0.172513	0.168603	0.150959	0.0233701		a	a	a
778.5	C44H76O8PN	PC(36:6)		0.487807	0.577982	0.535439	0.638138	0.457185	0.53931	0.0718933		0.686259	0.467654	0.479612	0.57717	0.553484	0.552836	0.088051		0.5311	0.494259	0.569243	0.525694	0.666687	0.557397	0.0666476		a	a	a
780.5	C44H78O8PN	PC(36:5)		1.49454	1.57444	1.62507	1.80368	1.41881	1.58331	0.146055		2.21538	1.38788	1.57502	1.80356	1.57353	1.71107	0.318105		1.44269	1.26139	1.48367	1.43431	1.68264	1.46094	0.150439		a	a	a
782.6	C44H80O8PN	PC(36:4)		1.63024	1.58123	1.6666	1.99788	1.27924	1.63104	0.25597		2.38143	1.34792	1.54203	1.80487	1.6498	1.74521	0.392609		1.35685	1.15343	1.35909	1.32127	1.54231	1.34659	0.138311		a	a	a
784.6	C44H82O8PN	PC(36:3)		0.47377	0.535591	0.484885	0.505866	0.428083	0.485639	0.0398702		0.602946	0.415064	0.443423	0.500252	0.397254	0.471788	0.0830512		0.35234	0.326771	0.42492	0.415855	0.460839	0.396145	0.0550759		a	ab	b
786.6	C44H84O8PN	PC(36:2)		0.22273	0.238312	0.270093	0.26892	0.186191	0.237249	0.0350022		0.272557	0.163047	0.184142	0.244979	0.20579	0.214103	0.0445635		0.189296	0.16234	0.195114	0.182906	0.23521	0.192973	0.0266545		a	a	a
788.6	C44H86O8PN	PC(36:1)		0.0322865	0.0114129	0.0384491	0.0424079	0.0328572	0.0314827	0.011971		0.0489571	0.0175299	0.0279047	0.0218965	0.0232312	0.0279039	0.0123367		0.0300525	0.0250991	0.0327746	0.0282992	0.0324535	0.0297358	0.00317344		a	a	a
806.6	C46H80O8PN	PC(38:6)		0.00935842	0.0124998	0.0166138	0.0175017	0.00688437	0.0125716	0.00456397		0.0157464	0.00810524	0.00799354	0.00860889	0.00658218	0.00940726	0.00362276		0.00846306	0.00257427	0.0157165	0.00879354	0.00942696	0.00899486	0.00466138		a	a	a
808.6	C46H82O8PN	PC(38:5)		0.0259696	0.0269018	0.0199365	0.0201942	0.0244082	0.0234821	0.00324503		0.0266258	0.0186609	0.0161324	0.0185278	0.0243928	0.0208679	0.00442577		0.0145081	0.0125495	0.0103499	0.0167877	0.0199357	0.0148262	0.0037174		a	a	b
810.6	C46H84O8PN	PC(38:4)		0.035562	0.0592384	0.0332276	0.0380325	0.0409933	0.0414108	0.0103753		0.0752966	0.0297821	0.0356076	0.0363071	0.0439457	0.0441878	0.0181043		0.0386883	0.0234902	0.0343079	0.0300579	0.0332262	0.0319541	0.00565113		a	a	a
812.6	C46H86O8PN	PC(38:3)		0.0505354	0.0252714	0.034889	0.0494759	0.0272246	0.0374793	0.0119925		0.058405	0.0282741	0.0366249	0.0370557	0.0278775	0.0376474	0.0124055		0.0414517	0.0275125	0.0310496	0.0316568	0.0324535	0.0328248	0.00517925		a	a	a
814.6	C46H88O8PN	PC(38:2)		0.0594259	0.0470103	0.0453319	0.0652947	0.0569525	0.0548031	0.0084631		0.0598365	0.0552287	0.0569721	0.0615723	0.0451073	0.0557434	0.00643488		0.0604505	0.0456932	0.0469577	0.0434881	0.0540891	0.0501357	0.00700089		a	a	a
836.6	C48H86O8PN	PC(40:5)		0.0252677	0.0171194	0.00996827	0.0403885	0.0150204	0.0215529	0.011886		0.0240491	0.015268	0.0178765	0.0168435	0.0214889	0.0191052	0.00358725		0.017617	0.0125495	0.0258747	0.0182266	0.0203993	0.0189334	0.00483001		a	a	a
838.6	C48H88O8PN	PC(40:4)		0.0575543	0.0611405	0.0491293	0.0767381	0.0525716	0.0594268	0.010714		0.0815952	0.0441076	0.0606056	0.0791644	0.0789862	0.0688918	0.0162151		0.0461151	0.0516462	0.0523243	0.0575577	0.0380169	0.0491321	0.00741876		ab	a	b
840.6	C48H90O8PN	PC(40:3)		0.0554486	0.0701078	0.0519774	0.0787576	0.0525716	0.0617726	0.0120267		0.0678529	0.0384528	0.0684538	0.0814102	0.0708552	0.065405	0.0160279		0.0373066	0.0439234	0.0482994	0.0580374	0.0509983	0.047713	0.00775217		a	a	a
842.7	C48H92O8PN	PC(40:2)		0.0278413	0.0307061	0.0196992	0.0218771	0.0175239	0.0235295	0.00555799		0.0254806	0.0133831	0.014679	0.0222708	0.0224568	0.0196541	0.00530867		0.0174443	0.0143194	0.0187831	0.0166278	0.0105087	0.0155367	0.00324541		a	ab	b
		Total PC		7.54546	7.86376	8.11085	9.04231	6.7689	7.86626	0.829162		10.776	6.58353	7.46466	8.4573	7.72283	8.20087	1.58772		6.96148	6.19047	7.1485	6.84042	8.09807	7.04779	0.688963		a	a	a
686.5	C37H68O8PN	PE(32:3)		0	0	0.00925625	0.00201942	0.0131429	0.00488371	0.00598412		0.00429448	0.0101787	0.000436011	0.00898319	0.00580781	0.00594003	0.00388093		0.00518147	0.00337872	0.00459994	0.00671507	0.00556345	0.00508773	0.00122902		a	a	a
688.5	C37H70O8PN	PE(32:2)		0.00397733	0.00298909	0.00189872	0	0.0100136	0.00377575	0.00378649		0	0.0111211	0.0011627	0.0026201	0.00271031	0.00352285	0.00439289		0.00345431	0.00418318	0	0.00895343	0.011436	0.00560538	0.00456277		a	a	a
690.5	C37H72O8PN	PE(32:1)		0.00304149	0.0165759	0	0.00942398	0.0097007	0.00774841	0.00645632		0.00543968	0.000753976	0.0027614	0.00018715	0.0216825	0.00616494	0.00891511		0.00535418	0.00498764	0.00996654	0.00543601	0.0112814	0.00740516	0.00297971		a	a	a
692.5	C37H74O8PN	PE(32:0)		0.0112301	0.00163041	0.00427212	0	0	0.00342653	0.00469891		0.00944787	0.00452386	0.00610416	0.00561449	0.00464624	0.00606732	0.00200226		0.00466332	0.00724012	0.00402495	0.00287789	0.0023181	0.00422488	0.00192185		a	a	a
712.5	C39H70O8PN	PE(34:4)		0.0105282	0.00896728	0.0170885	0.0222137	0.00375511	0.0125106	0.00721544		0.0111657	0.0062203	0.00872022	0.0185278	0.0203273	0.0129923	0.00616222		0.00466332	0.0188243	0.00517493	0.0196656	0.0236447	0.0143946	0.00884123		a	a	a
714.5	C39H72O8PN	PE(34:3)		0.546064	0.322822	0.505534	0.494759	0.366123	0.44706	0.0968012		0.69313	0.424111	0.537166	0.440176	0.447782	0.508473	0.112234		0.48084	0.430063	0.489319	0.561668	0.664369	0.525252	0.0908351		a	a	a
716.5	C39H74O8PN	PE(34:2)		1.11997	0.819827	1.17887	0.990191	0.697199	0.96121	0.201934		1.51824	0.814671	0.797319	1.01154	0.862846	1.00092	0.301224		0.774975	0.625869	0.874372	0.975923	1.14221	0.878669	0.195953		a	a	a
718.5	C39H76O8PN	PE(34:1)		0	0.00298909	0	0	0.0231565	0.00522912	0.010105		0.00744377	0	0.0408397	0.0419216	0.0363956	0.0253201	0.0199988		0.0656319	0.000321783	0	0.0166278	0.0105087	0.018618	0.0272094		a	a	a
736.5	C41H70O8PN	PE(36:6)		0.0954558	0.157335	0.157356	0.10703	0.137062	0.130848	0.0285604		0.114233	0.0887807	0.125135	0.101061	0.0801477	0.101872	0.0182891		0.0932664	0.117773	0.151798	0.112238	0.153459	0.125707	0.0262091		a	a	a
738.5	C41H72O8PN	PE(36:5)		0.492487	0.381245	0.442639	0.483316	0.372382	0.434414	0.0559159		0.721187	0.367375	0.494291	0.544419	0.524832	0.530421	0.126992		0.466678	0.377291	0.432778	0.512104	0.515856	0.460941	0.0580014		a	a	a
740.5	C41H74O8PN	PE(36:4)		0.468155	0.456516	0.566055	0.470526	0.411185	0.474487	0.0565038		0.799633	0.444469	0.507953	0.521587	0.597623	0.574253	0.137255		0.374102	0.423306	0.337521	0.404343	0.662978	0.44045	0.128562		a	a	a
742.5	C41H76O8PN	PE(36:3)		0.157689	0.0527167	0.0745247	0.208674	0.109524	0.120626	0.0632186		0.207567	0.112342	0.137634	0.0632566	0.0462689	0.113414	0.0641809		0.153717	0.113268	0.0722574	0.125508	0.140786	0.121107	0.0312961		a	a	a
744.5	C41H78O8PN	PE(36:2)		0.053343	0.0839664	0.0662178	0.0464468	0.0779186	0.0655785	0.0158629		0.0489571	0.0802984	0.0449092	0.0533377	0.0737591	0.0602523	0.0157725		0.052851	0.0342699	0.0712991	0.0824994	0.0783519	0.0638543	0.0200596		a	a	a
746.6	C41H80O8PN	PE(36:1)		0.0201206	0.00217389	0.010443	0.0218771	0.0654015	0.0240032	0.0244633		0.0108794	0.00433536	0.0155511	0	0	0.00615316	0.0068863		0.0055269	0.0181808	0	0	0.00448167	0.00563787	0.00745393		a	a	a
764.5	C43H74O8PN	PE(38:6)		0.000701881	0	0.00498414	0	0.00469389	0.00207598	0.00254059		0.0386504	0.0062203	0.00697618	0.0185278	0.00522702	0.0151203	0.0142187		0.0191714	0.0130322	0.00229997	0.00479648	0.00417259	0.00869454	0.0071609		a	a	a
766.5	C43H76O8PN	PE(38:5)		0.0343922	0.023641	0.0199365	0.0121165	0.00563267	0.0191438	0.0110148		0.016319	0.00848223	0.0113363	0.0022458	0.00348468	0.00837361	0.00577431		0.00155444	0.00675745	0.00459994	0.00431683	0.00649069	0.00474387	0.00209054		a	b	b
768.5	C43H78O8PN	PE(38:4)		0.00350941	0.00978249	0.00996827	0.0201942	0.0112653	0.0109439	0.00598424		0.0188957	0.00735127	0.0109003	0.0168435	0.00174234	0.0111466	0.00698944		0.00673591	0.00289605	0.0120748	0.0211045	0.0139086	0.011344	0.00698178		a	a	a
770.6	C43H80O8PN	PE(38:3)		0.00748673	0.0600536	0.011155	0.00370228	0.0344219	0.0233639	0.0237494		0.0340696	0.0111211	0.0090109	0.00205865	0.00793733	0.0128395	0.0123348		0.00967207	0.00514853	0.00440828	0.0223836	0.0160722	0.0115369	0.00763749		a	a	a
798.6	C45H84O8PN	PE(40:3)		0.0264375	0.0127716	0.00332276	0.0127897	0.021279	0.0153201	0.00888734		0.0168916	0.00603181	0.0220912	0.0048659	0.0090989	0.0117959	0.00742435		0.0189987	0.00418318	0.0164831	0.00127906	0.0160722	0.0114033	0.00806108		a	a	a
800.6	C45H86O8PN	PE(40:2)		0.00538109	0.018478	0.085205	0.018848	0.0147075	0.0285239	0.0321472		0.0684255	0.0563597	0.0268874	0.0385529	0.0276839	0.0435819	0.018284		0.0407609	0.0186634	0.023958	0.0267004	0.0262719	0.0272709	0.00819095		a	a	a
824.6	C47H86O8PN	PE(42:4)		0.0023396	0	0	0	0	0.000467921	0.0010463		0	0	0	0.0108547	0	0.00217094	0.00485437		0.0219349	0.0117451	0.00134165	0.0111918	0.0418804	0.0176188	0.0153949		b	b	a
826.6	C47H88O8PN	PE(42:3)		0.0350941	0.0448364	0.101819	0.0373594	0.0516328	0.0541483	0.0274338		0.0541105	0.0101787	0.00261607	0.103307	0.0325237	0.0405471	0.0404602		0.0202077	0.00820547	0.0402495	0.06811	0.0333807	0.0340307	0.0226854		a	a	a
828.6	C47H90O8PN	PE(42:2)		0.0126339	0.0342387	0.0619457	0.0545245	0.042245	0.0411175	0.0191929		0.0480982	0.0277086	0.0527574	0.0258267	0.0151003	0.0338982	0.0159227		0.0284981	0.0149629	0.0350745	0.0230231	0.0273536	0.0257825	0.00743072		a	a	a
		Total PE		3.11004	2.51356	3.33249	3.01601	2.48244	2.89091	0.376796		4.44708	2.50263	2.86256	3.03632	2.82763	3.13524	0.758269		2.65844	2.26455	2.5936	3.01746	3.61284	2.82938	0.513088		a	a	a
822.5	C41H73O13P	PI(32:3)		0.138972	0	0.0341769	0.0585633	0.00938778	0.0482201	0.0556177		0.121963	0.0254467	0.0959225	0.0230194	0.0621435	0.0656991	0.0433981		0	0.0168936	0.0482994	0.0364532	0.105706	0.0414704	0.0403788		a	a	a
824.5	C41H75O13P	PI(32:2)		0.156052	0.0100542	0.0180378	0.00437542	0.00688437	0.0390807	0.0655908		0.00458078	0.0211113	0.0498506	0.0406115	0.0611756	0.035466	0.0226623		0	0.0271907	0.00191664	0.00783425	0.0645979	0.0203079	0.0269964		a	a	a
826.5	C41H77O13P	PI(32:1)		0.0182489	0.0105977	0.00498414	0.0292817	0.033796	0.0193817	0.0121605		0.00601228	0.00791675	0.0135163	0.0314412	0.0255543	0.0168882	0.0111471		0	0.00724012	0.00287496	0.00767436	0.0417259	0.0119031	0.0169721		a	a	a
828.5	C41H79O13P	PI(32:0)		0.0184829	0	0	0.0447639	0.00876193	0.0144017	0.0186088		0.0208998	0.000753976	0.0433104	0.0131005	0.0187786	0.0193687	0.0155056		0	0.00305694	0.00191664	0	0.00571799	0.00213832	0.00239018		a	a	a
848.5	C43H75O13P	PI(34:4)		0.0257356	0.00543472	0.0147151	0.0107703	0.0165851	0.0146482	0.00752685		0.0417996	0.0139486	0.00377876	0.020025	0.00329109	0.0165686	0.0157741		0.0360976	0.0109406	0.0193581	0.0310172	0.0327625	0.0260352	0.0105328		a	a	a
850.5	C43H77O13P	PI(34:3)		1.41429	1.12091	1.34429	1.56102	1.26641	1.34138	0.164158		2.08454	1.03144	1.25833	1.34523	1.21732	1.38737	0.406227		1.48138	0.941699	1.07524	1.20679	1.52717	1.24646	0.253848		a	a	a
852.5	C43H79O13P	PI(34:2)		1.72008	1.38884	1.48005	1.92519	1.58059	1.61895	0.210785		2.51113	1.31116	1.66019	1.74817	1.52087	1.7503	0.456197		1.76826	1.07717	1.14289	1.38171	1.55112	1.38423	0.286299		a	a	a
854.5	C43H81O13P	PI(34:1)		0.0680825	0.0252714	0.0441452	0.0201942	0	0.0315387	0.0257732		0.0575461	0.0333634	0.0309568	0.0943235	0.00987327	0.0452126	0.0322354		0.0689135	0.0439234	0.0488744	0.0282992	0.0213266	0.0422674	0.0186416		a	a	a
872.5	C45H75O13P	PI(36:6)		0.0989652	0.0505429	0.0512654	0.0565439	0.0722859	0.0659207	0.0204428		0.0807363	0.0780365	0.0749939	0.0763571	0.0696937	0.0759635	0.0041074		0.0943027	0.060817	0.0626742	0.0968889	0.0894788	0.0808323	0.0176377		a	a	a
874.5	C45H77O13P	PI(36:5)		0.0729956	0.070923	0.0541135	0.0817867	0.0525716	0.0664781	0.0126774		0.0841719	0.0520243	0.0536294	0.0769186	0.0522702	0.0638029	0.0155093		0.0383429	0.0511635	0.0494494	0.0556391	0.0700068	0.0529203	0.011478		a	a	a
876.5	C45H79O13P	PI(36:4)		0.0631693	0.0782599	0.0861544	0.0747187	0.0694696	0.0743544	0.00871196		0.0936198	0.0616375	0.0549374	0.0707426	0.0673705	0.0696616	0.0146765		0.0492239	0.0733666	0.0695741	0.0647525	0.0533164	0.0620467	0.0104015		a	a	a
878.5	C45H81O13P	PI(36:3)		0.0666787	0.0896728	0.0498414	0.059573	0.0497552	0.0631042	0.0164715		0.115092	0.0441076	0.0723779	0.0875861	0.0545934	0.0747514	0.0280318		0.0575143	0.0439234	0.0569243	0.066671	0.0727885	0.0595643	0.0109681		a	a	a
880.6	C45H83O13P	PI(36:2)		0.106218	0.07201	0.0714393	0.0851524	0.0500681	0.0769776	0.0206234		0.0818815	0.0595641	0.0690351	0.0619466	0.0501407	0.0645136	0.0118296		0.0478422	0.0464977	0.051941	0.0610752	0.0859244	0.0586561	0.0162732		a	a	a
882.6	C45H85O13P	PI(36:1)		0.00187168	0	0.00688285	0.00471199	0	0.00269331	0.00303357		0	0.000376988	0	0	0	7.53976e-05	0.000168594		0	0	0.00210831	0	0	0.000421661	0.000942863		a	a	a
		Total PI		3.96984	2.92252	3.2601	4.01664	3.21657	3.47713	0.488984		5.30397	2.74089	3.48082	3.68947	3.21307	3.68565	0.971705		3.64188	2.40388	2.63404	3.0448	3.72164	3.08925	0.588268		a	a	a
756.5	C40H70O10PN	PS(34:4)		0.00210564	0	0	0.00100971	0.00281633	0.00118634	0.00125976		0.00257669	0.00113096	0	0.0011229	0	0.000966111	0.00106213		0.00155444	0.000482675	0.00114999	0	0.000927242	0.000822869	0.000601236		a	a	a
758.5	C40H72O10PN	PS(34:3)		0.0229281	0.0201084	0.0211232	0.025916	0.0259729	0.0232097	0.00269301		0.0211861	0.0190379	0.0186031	0.0245166	0.0218761	0.021044	0.00238505		0.0226257	0.0283169	0.0210831	0.0228632	0.0429622	0.0275702	0.00902992		a	a	a
760.5	C40H74O10PN	PS(34:2)		0.0346261	0.0239127	0.0208859	0.0286085	0.0172109	0.0250488	0.00679061		0.0449489	0.0273316	0.0319742	0.0417344	0.0181978	0.0328374	0.0108538		0.0333341	0.0257427	0.0180164	0.0236626	0.0316808	0.0264873	0.00620765		a	a	a
762.5	C40H76O10PN	PS(34:1)		0	0	0.0023734	0	0	0.00047468	0.00106142		0.00372189	0	0	0	0	0.000744377	0.00166448		0	0.000643567	0.000766657	0.00063953	0.000618161	0.000533583	0.000303936		a	a	a
780.5	C42H70O10PN	PS(36:6)		0	0	0.00023734	0.00134628	0.00219048	0.000754821	0.000977017		0.00372189	0.000753976	0.00101736	0.000748599	0.00193594	0.00163555	0.00126383		0.000690862	0.00112624	0.000766657	0.00159883	0.00200902	0.00123832	0.000560956		a	a	a
782.5	C42H72O10PN	PS(36:5)		0.00397733	0.00217389	0.00047468	0.00673142	0.00156463	0.00298439	0.00244936		0.00229039	0.00716277	0.00247073	0.0026201	0.00561421	0.00403164	0.00222314		0.00138172	0.00225248	0.00325829	0.00415695	0.00216356	0.0026426	0.00107747		a	a	a
784.5	C42H74O10PN	PS(36:4)		0.00748673	0.0038043	0.0011867	0.00370228	0.00156463	0.00354893	0.00250562		0.00744377	0.00376988	0.00334275	0.00318155	0.00329109	0.00420581	0.00182381		0.00759949	0.00514853	0.0026833	0.00559589	0.00633615	0.00547267	0.00181451		a	a	a
786.5	C42H76O10PN	PS(36:3)		0.017781	0.0157607	0.00878157	0.002356	0.000312926	0.00899843	0.0077857		0.0157464	0.00980169	0.00973758	0.0147848	0.0089053	0.0117952	0.00320584		0.00898121	0.00547032	0.00881655	0.00975284	0.0140632	0.00941682	0.00307516		a	a	a
788.5	C42H78O10PN	PS(36:2)		0.0105282	0.00978249	0.00427212	0.0181748	0.00187756	0.00892704	0.00632812		0.0171779	0.00565482	0.0117723	0.00673739	0.00929249	0.010127	0.00459916		0.0119174	0.0096535	0.0080499	0.00863366	0.0139086	0.0104326	0.00243966		a	a	a
790.6	C42H80O10PN	PS(36:1)		0.000467921	0.000543472	0.00261074	0	0.000625852	0.000849596	0.00101401		0	0.000376988	0	0	0.00271031	0.000617459	0.00118127		0	0	0	0	0	0	0		a	a	a
808.5	C44H74O10PN	PS(38:6)		0	0	0	0.00100971	0.00187756	0.000577454	0.000848155		0	0.000565482	0	0.0011229	0.000580781	0.000453832	0.000471211		0	0.00144802	0	0.00143894	0.000463621	0.000670118	0.000730922		a	a	a
810.5	C44H76O10PN	PS(38:5)		0.000701881	0.000815207	0	0	0.000938778	0.000491173	0.000456138		0	0	0.000436011	0.00168435	0.00116156	0.000656384	0.000745345		0.000518147	0.000482675	0.00114999	0.000479648	0	0.000526091	0.000409305		a	a	a
812.5	C44H78O10PN	PS(38:4)		0.00280752	0.00163041	0.000712019	0.00201942	0.00657144	0.00274817	0.00226646		0.00171779	0	0.000436011	0.0033687	0.00348468	0.00180144	0.00161293		0.000518147	0.00144802	0	0.000479648	0.000927242	0.000674612	0.000543043		a	a	a
814.6	C44H80O10PN	PS(38:3)		0.00772069	0.00652166	0.00712019	0.0080777	0.0140817	0.00870438	0.00306388		0.0154601	0.00735127	0.00915624	0.0134748	0.00580781	0.01025	0.00408892		0.00829035	0.0096535	0.0149498	0.0115115	0.0115905	0.0111991	0.0025084		a	a	a
816.6	C44H82O10PN	PS(38:2)		0.00889049	0.0290757	0.011867	0.0137994	0.0100136	0.0147292	0.00823418		0.00658488	0.0162105	0.00944691	0.0144105	0.0143259	0.0121957	0.00401868		0.0148535	0.011906	0.00958321	0.00847378	0.011436	0.0112505	0.00244622		a	a	a
818.6	C44H84O10PN	PS(38:1)		0.00561505	0	0.000712019	0.00201942	0.00281633	0.00223257	0.00218654		0	0	0.00218006	0	0	0.000436011	0.000974951		0	0	0	0	0	0	0		a	ab	b
840.6	C46H82O10PN	PS(40:4)		0.00023396	0.000271736	0.00450946	0.002356	0	0.00147423	0.001946		0	0	0	0.00131005	0.000193594	0.000300728	0.000570421		0.000172716	0	0.00191664	0	0	0.000417872	0.000841169		a	a	a
842.6	C46H84O10PN	PS(40:3)		0.0184829	0.0165759	0.0180378	0.0286085	0.00876193	0.0180934	0.00707287		0.0200409	0.0103672	0.0175858	0.0164692	0.0100669	0.014906	0.00447243		0.0203804	0.00643567	0.0151415	0.00975284	0.0177721	0.0138965	0.0057325		a	a	a
844.6	C46H86O10PN	PS(40:2)		0.0182489	0.0244562	0.0398731	0.0313011	0.0291021	0.0285963	0.00804591		0.0386504	0.0220538	0.0222366	0.0263881	0.0232312	0.026512	0.00700488		0.0233166	0.0135149	0.0252997	0.0167877	0.0222538	0.0202345	0.00490578		a	a	a
846.6	C46H88O10PN	PS(40:1)		0	0.00244562	0	0.00504856	0	0.00149884	0.00224925		0.000858897	0.00113096	0	0.0011229	0	0.000622552	0.000578755		3.5111e-19	0	0.000574993	0	0	0.000114999	0.000257145		a	a	a
868.6	C48H86O10PN	PS(42:4)		0.00467921	0.00461951	0.00545882	0.0238965	0.00344219	0.00841925	0.00868198		0.00830267	0.00546633	0.00421477	0.00205865	0.00271031	0.00455055	0.00248122		0.00293617	0.0114233	0.00613325	0.0046366	0.00865426	0.00675672	0.0033488		a	a	a
870.6	C48H88O10PN	PS(42:3)		0.0259696	0.0203802	0.034889	0.0383691	0.0291021	0.029742	0.00712744		0.0360737	0.0311015	0.0287767	0.0303183	0.0267159	0.0305972	0.00348935		0.0165807	0.0231684	0.0183998	0.0282992	0.023181	0.0219258	0.0046028		a	a	b
872.6	C48H90O10PN	PS(42:2)		0.0262036	0.0320648	0.0379744	0.0346668	0.029415	0.0320649	0.0045571		0.0423722	0.0211113	0.0328462	0.0406115	0.0211017	0.0316086	0.0102351		0.0333341	0.02526	0.0191664	0.023183	0.0302899	0.0262467	0.00563625		a	a	a
874.6	C48H92O10PN	PS(42:1)		0	0	0	0	0	0	0		0	0.00131946	0	0	0	0.000263892	0.00059008		0	0	0	0	0	0	0		a	a	a
898.6	C50H92O10PN	PS(44:3)		0.00023396	0.00108694	0.00166138	0	0.000312926	0.000659042	0.00069329		0	0.00245042	0.000581348	0.00131005	0.000193594	0.000907083	0.000997778		0.000172716	0.00112624	0.000766657	0.00063953	0.000618161	0.000664661	0.000342149		a	a	a
900.7	C50H94O10PN	PS(44:2)		0.00210564	0.00326083	0	0.00100971	0.00187756	0.00165075	0.00122338		0.00429448	0.00169645	0.00523213	0	0.00174234	0.00259308	0.00212786		0.000518147	0.000482675	0	0.00383718	0.00185448	0.0013385	0.00155777		a	a	a
		Total PS		0.221794	0.219291	0.224761	0.280027	0.192449	0.227664	0.0319958		0.29317	0.195845	0.212047	0.249096	0.183139	0.22666	0.044677		0.209677	0.185186	0.177673	0.186423	0.24371	0.200534	0.0269494		a	a	a
666.5	C35H69O8P	PA(32:0)		0	0.00163041	0.000712019	0	0	0.000468487	0.000718997		0	0	0	0	0	0	0		0	0	0	0	0	0	0		a	a	a
682.4	C37H61O8P	PA(34:6)		0	0	0.00332276	0.000673142	0.000625852	0.00092435	0.00137962		0	0.00094247	0	0.003743	0	0.000937093	0.00162077		0.000345431	0	0	0	0	6.90862e-05	0.000154482		a	a	a
684.4	C37H63O8P	PA(34:5)		0	0	0	0	0.00219048	0.000438096	0.000979613		0.00286299	0.000188494	0	0	0.00193594	0.000997484	0.00132337		0	0.00209159	0.00134165	0	0	0.000686648	0.000976902		a	a	a
686.4	C37H65O8P	PA(34:4)		0.00023396	0	0.00023734	0	0	9.426e-05	0.000129076		0.00286299	0	0	0.0018715	0	0.000946898	0.00134314		0.0022453	0	0	0.00495636	0.000618161	0.00156396	0.00210708		a	a	a
688.5	C37H67O8P	PA(34:3)		0.0517052	0.0372278	0.0268194	0.0370228	0.0184626	0.0342476	0.012507		0.046953	0.030913	0.0242713	0.0464132	0.0276839	0.0352469	0.0107024		0.0319524	0.0283169	0.0164831	0.0391712	0.0457439	0.0323335	0.0111143		a	a	a
690.5	C37H69O8P	PA(34:2)		0.0671466	0.0820642	0.0731007	0.0723627	0.0616464	0.0712641	0.00759401		0.106217	0.0574907	0.0591522	0.0750471	0.0555613	0.0706936	0.0213153		0.0614868	0.0408665	0.0377578	0.0458863	0.0573345	0.0486664	0.0103327		a	a	b
692.5	C37H71O8P	PA(34:1)		0.00350941	0.0187498	0.00142404	0.00706799	0.016898	0.00952984	0.007863		0	0	0	0.00393015	0.00232312	0.00125065	0.00180432		0.000518147	0.0019307	0	8.12555e-20	7.85404e-20	0.000489769	0.000836168		a	b	b
710.4	C39H65O8P	PA(36:6)		0.00280752	0.00896728	4.82483e-19	0.0111068	0.0112653	0.0068294	0.00513227		0.00601228	0.00339289	0.00130803	0.0101061	0.00638859	0.00544158	0.00332654		0.00207259	0.00434407	0.00459994	0.0124708	0.00509983	0.00571746	0.00394999		a	a	a
712.5	C39H67O8P	PA(36:5)		0.0383695	0.0249997	0.0282434	0.0107703	0.0287892	0.0262344	0.00998108		0.0615543	0.0263892	0.0190392	0.0340613	0.0218761	0.032584	0.0171607		0.0246983	0.0215595	0.0170581	0.0233429	0.0281263	0.022957	0.00408207		a	a	a
714.5	C39H69O8P	PA(36:4)		0.0458562	0.028804	0.0294301	0.0205308	0.0256599	0.0300562	0.0095087		0.0449489	0.0131946	0.0358983	0.0445417	0.0216825	0.0320532	0.0141443		0.0322978	0.0175372	0.0134165	0.0212644	0.0284354	0.0225903	0.00774358		a	a	a
716.5	C39H71O8P	PA(36:3)		0.00772069	0.00815207	0.00427212	0.00403885	0.00375511	0.00558777	0.00215718		0.0103068	0.00339289	0.00174404	0.0033687	0.00871171	0.00550482	0.00375864		0.00466332	0	0.00287496	0.00431683	0.00695431	0.00376189	0.00256177		a	a	a
718.5	C39H73O8P	PA(36:2)		0.00842257	0.00326083	0.00712019	0.00201942	0	0.0041646	0.00352237		0.00773007	0.00961319	0.00915624	0.00617594	0	0.00653509	0.0038926		0.00725406	0.00289605	0.000574993	0.00479648	0.00370897	0.00384611	0.00245657		a	a	a
		Total PA		0.225772	0.213856	0.174682	0.165593	0.169293	0.189839	0.0278735		0.289448	0.145517	0.150569	0.229259	0.146163	0.192191	0.0649275		0.167534	0.119542	0.0941071	0.156205	0.176021	0.142682	0.0346662		a	a	a
